# Supplementary material for: Association-Based Analysis of Verticillium Wilt Resistance in a Bi-Parental Hop (Humulus lupulus L.) Population for Marker Development in Breeding
Source: Plants (Basel). 2026 May 29;15(11):1667. doi: 10.3390/plants15111667 (PMC13259542; doi:10.3390/plants15111667)
Supplement: Supplementary file 1 [file plants-15-01667-s001.zip]

Archive with 14 entries (14 files):
- Supplementary_file_S1.xlsx
- Supplementary_file_S10.xlsx
- Supplementary_file_S11.xlsx
- Supplementary_file_S12.xlsx
- Supplementary_file_S13.pdf
- Supplementary_file_S14.pdf
- Supplementary_file_S2.xlsx
- Supplementary_file_S3.pdf
- Supplementary_file_S4.pdf
- Supplementary_file_S5.xlsx
- Supplementary_file_S6.xlsx
- Supplementary_file_S7.xlsx
- Supplementary_file_S8.xlsx
- Supplementary_file_S9.xlsx
