# Supplementary material for: Association-Based Analysis of Verticillium Wilt Resistance in a Bi-Parental Hop (Humulus lupulus L.) Population for Marker Development in Breeding
Source: Plants (Basel). 2026 May 29;15(11):1667. doi: 10.3390/plants15111667 (PMC13259542; doi:10.3390/plants15111667)
Supplement: Supplementary file 1 [file plants-15-01667-s001.zip › Supplementary_file_S1.xlsx]

## Sheet: Supplement_1
Supplementary file S1: Text file containing phenotypes used in models. Columns contain data about taxa, year of phenotyping disease, severity index (DSI) and sex.
Taxa1	Year2	DSI3	Sex4
2_1	all	5	M
WyeTarget	all	0	F
1		NaN5	F
2		NaN	F
3		NaN	F
4		NaN	F
5		NaN	F
6		NaN	F
7		NaN	F
8		NaN	F
9	2024	0	F
10		NaN	F
11		NaN	F
12	2024	1	F
13		NaN	F
14	2024	2	F
15	2013 (Jakše et al.)	1	F
16	2013 (Jakše et al.)	1	F
17	2013 (Jakše et al.)	1	F
18	2013 (Jakše et al.)	1	F
19	2013 (Jakše et al.)	2	F
20	2013 (Jakše et al.)	4	F
21	2013 (Jakše et al.)	1	F
22	2013 (Jakše et al.)	1	M
23	2013 (Jakše et al.)	0	M
24	2013 (Jakše et al.)	0	F
25	2013 (Jakše et al.)	3	F
26	2013 (Jakše et al.)	0	M
27	2013 (Jakše et al.)	1	F
28	2013 (Jakše et al.)	0	F
29	2013 (Jakše et al.)	0	F
30	2013 (Jakše et al.)	0	F
31	2013 (Jakše et al.)	1	F
32	2013 (Jakše et al.)	0	F
33	2013 (Jakše et al.)	3	M
34	2013 (Jakše et al.)	0	F
35	2013 (Jakše et al.)	4	F
36	2013 (Jakše et al.)	1	F
37	2013 (Jakše et al.)	3	F
38	2013 (Jakše et al.)	5	F
39	2013 (Jakše et al.)	4	F
40	2013 (Jakše et al.)	3	F
41	2013 (Jakše et al.)	1	F
42	2013 (Jakše et al.)	0	F
43	2013 (Jakše et al.)	5	F
44	2013 (Jakše et al.)	1	F
45	2013 (Jakše et al.)	3	F
46	2013 (Jakše et al.)	4	F
47	2013 (Jakše et al.)	0	F
48	2013 (Jakše et al.)	5	F
49	2013 (Jakše et al.)	5	F
50	2013 (Jakše et al.)	5	F
51	2013 (Jakše et al.)	1	F
52	2013 (Jakše et al.)	4	F
53	2024	2	M
54	2013 (Jakše et al.)	1	F
55	2013 (Jakše et al.)	5	F
56	2013 (Jakše et al.)	5	F
57	2013 (Jakše et al.)	5	F
58	2013 (Jakše et al.)	1	M
59	2013 (Jakše et al.)	0	F
60	2013 (Jakše et al.)	1	M
61	2013 (Jakše et al.)	2	M
62	2013 (Jakše et al.)	NaN	M
63	2013 (Jakše et al.)	1	F
64	2013 (Jakše et al.)	1	F
65	2013 (Jakše et al.)	1	F
66	2013 (Jakše et al.)	3	F
67	2013 (Jakše et al.)	3	F
68	2013 (Jakše et al.)	3	F
69	2013 (Jakše et al.)	3	F
70	2013 (Jakše et al.)	1	M
71	2013 (Jakše et al.)	3	F
72	2013 (Jakše et al.)	2	M
73	2013 (Jakše et al.)	4	M
74	2013 (Jakše et al.)	5	F
75	2013 (Jakše et al.)	2	F
76	2013 (Jakše et al.)	0	F
77	2013 (Jakše et al.)	1	F
78	2013 (Jakše et al.)	NaN	M
79	2023	3	F
80	2024	3	F
81	2023	3	F
82		NaN	F
83		NaN	M
84	2013 (Jakše et al.)	1	F
85		NaN	M
86		NaN	M
87		NaN	F
88	2023	1	M
89	2023	1	F
90	2023	4	M
91		NaN	F
92	2024	2	F
93	2024	2	F
94	2024	1	F
95	2024	1	F
96	2024	1	F
97	2023	1	F
98	2023	3	F
99		NaN	F
100	2023	3	F
101	2023	2	F
102	2013 (Jakše et al.)	5	F
103	2013 (Jakše et al.)	2	F
104		NaN	F
105		NaN	M
106	2023	1	F
107	2023	2	M
108	2023	4	F
109	2024	1	F
110	2013 (Jakše et al.)	0	F
111	2024	1	M
112	2023	1	F
113	2023	4	F
114	2023	3	M
115	2023	1	F
116	2013 (Jakše et al.)	2	F
117	2024	1	F
118	2024	2	M
119	2023	3	M
120	2023	3	F
121	2024	2	F
122	2023	5	F
123		NaN	F
124	2024	0	F
125	2023	4	M
126	2024	3	M
127	2023	4	F
128	2013 (Jakše et al.)	4	M
129	2013 (Jakše et al.)	1	M
130	2013 (Jakše et al.)	0	M
131	2023	1	F
132		NaN	F
133	2024	0	F
134	2024	3	F
135	2024	0	F
136	2013 (Jakše et al.)	0	F
137	2013 (Jakše et al.)	0	F
138	2013 (Jakše et al.)	0	F
139	2013 (Jakše et al.)	4	F
140	2013 (Jakše et al.)	3	F
141	2013 (Jakše et al.)	5	M
142	2013 (Jakše et al.)	3	F
1Taxa = Name of genotype
2Year = Year of phenotyping; "all" - parents were assesed in every year of experiment; 2013 (Jakše et al.) - DSI data was adopted for previous study; 2023, 2024 - DSI data from presenting manuscript
3DSI = disease severity index
4Sex = F is female, M is male
5NaN = no DSI assigned
