# Supplementary material for: Association-Based Analysis of Verticillium Wilt Resistance in a Bi-Parental Hop (Humulus lupulus L.) Population for Marker Development in Breeding
Source: Plants (Basel). 2026 May 29;15(11):1667. doi: 10.3390/plants15111667 (PMC13259542; doi:10.3390/plants15111667)
Supplement: Supplementary file 1 [file plants-15-01667-s001.zip › Supplementary_file_S10.xlsx]

## Sheet: Supplement_10
Supplementary file S10: Variable importance from the Random Forest model of phase 2 with SNP (Variable) and its mean importance (Importance).
SNP	Importance
S06_210664784	0.00184911
S10_180295859	0.00115218
S04_84759309	0.00111833
S09_264412553	0.000964338
S08_138030842	0.000851924
S04_40533961	0.000668125
S05_180827168	0.000590834
S10_180295865	0.00054247
S04_159980635	0.000533313
S06_89044417	0.00050933
S06_89044397	0.000498707
S10_180295858	0.000495341
S01_15137778	0.000484318
S10_180295886	0.000483709
S04_93112310	0.000478789
S10_63070495	0.000452059
S06_10855101	0.000436815
S03_92506618	0.000422872
S05_180731713	0.000413092
S06_217842894	0.000404055
S03_163004194	0.000389421
S04_86517064	0.000388062
S10_154436857	0.000382512
S10_196963773	0.000380137
S01_34694450	0.000377918
S05_27193162	0.000377807
S07_146556108	0.000375459
S10_154436832	0.0003746
S06_202030756	0.000374226
S01_64849107	0.000371159
S07_101932112	0.000368225
S01_176490482	0.000367866
S09_215414738	0.000364841
S05_180731674	0.000364128
S01_162046452	0.000359036
S06_222449450	0.00035885
S05_180731735	0.000355015
S02_63196494	0.000354036
S09_205786499	0.000353556
S02_56531425	0.000349807
S01_57792425	0.000349701
S01_110457493	0.000347724
S01_149973437	0.000340385
S06_218084837	0.000331561
S06_222449411	0.000328699
S01_57792453	0.000325413
S10_48096531	0.000312352
S06_218084797	0.000310714
S01_57792377	0.0003103
S04_31640303	0.000310236
S05_233250247	0.000307272
S06_218084843	0.000305814
S06_25747113	0.000303048
S09_135168019	0.000300329
S05_233250272	0.000297028
S09_125195668	0.000294363
S07_38847250	0.000292957
S03_163004127	0.000292844
S02_210777354	0.000292125
S02_12399137	0.000291528
S03_85982599	0.000286637
S07_143037810	0.000284581
S05_180731681	0.000282928
S08_100014181	0.000277944
S02_204235412	0.000270897
S05_82550461	0.000263448
S04_179672799	0.000260851
S09_81160490	0.000260654
S06_91951297	0.000257796
S01_141199597	0.000251219
S09_183064710	0.000248467
S01_164050856	0.000244831
S04_111475562	0.000239614
S02_209851057	0.000237938
S06_149572021	0.000237491
S03_200028659	0.000231616
S04_183240155	0.000229281
S04_203414366	0.000228425
S04_194330890	0.000228369
S01_99211910	0.000227611
S06_160402173	0.000225908
S08_194259369	0.000225543
S03_95089764	0.000225221
S06_211150463	0.000224051
S01_176490422	0.000220212
S02_56531428	0.00021947
S09_149773389	0.000218959
S09_64850003	0.000218682
S01_52552992	0.000218504
S06_209205566	0.000217454
S09_160435097	0.00021639
S05_180731727	0.000216378
S01_162046469	0.000215097
S09_60945340	0.000215077
S08_170536285	0.000209337
S06_222918302	0.000209268
S04_82283477	0.000208347
S06_211541053	0.000206723
S08_38452223	0.000206173
S06_69627175	0.000203775
S06_217706738	0.000203557
S09_135310197	0.000202871
S06_53683067	0.00020277
S05_180731757	0.000202508
S02_77506245	0.000202303
S01_162046478	0.000201916
S07_92070542	0.000200992
S06_200456145	0.000198381
S03_5704219	0.000197988
S01_57792468	0.000196618
S04_183240126	0.000195602
S09_176605927	0.0001943
S06_143282873	0.000194085
S09_35024369	0.000192244
S07_24750382	0.000190736
S01_47941814	0.000189518
S02_77506247	0.000189231
S01_15566409	0.000187355
S08_9334517	0.000186214
S09_158365018	0.000183617
S09_126067867	0.00018348
S02_92080718	0.00018331
S05_104332557	0.000183123
S07_71805516	0.000183072
S01_48126740	0.000181179
S06_182896288	0.000180563
S07_146556093	0.000179875
S06_211150467	0.000178046
S06_152015924	0.000175809
S06_216052544	0.000175603
S01_171490778	0.000174859
S07_38847237	0.000174778
S06_207212991	0.000174676
S06_181571664	0.000174139
S06_65222773	0.00017395
S02_128235034	0.000173908
S01_51054397	0.000173858
S02_210634729	0.000172214
S09_143507370	0.000171511
S06_50198464	0.000171493
S08_186585859	0.000171242
S06_128413039	0.000170742
S01_181322813	0.000168629
S04_168170508	0.000168269
S06_127869660	0.000168126
S04_183240179	0.000167897
S06_217706711	0.000167183
S04_131644070	0.000167034
S09_61431354	0.000166344
S01_57792394	0.000165816
S09_85418277	0.000163832
S09_135168002	0.000162576
S02_56531381	0.000160753
S05_124280976	0.000160424
S05_124280959	0.000158844
S06_127869691	0.000158658
S08_65910607	0.000158133
S02_92080682	0.000157986
S10_251510556	0.00015793
S04_54216935	0.000156024
S09_129452262	0.000155262
S06_222148429	0.000153149
S06_222918301	0.000152174
S01_162046464	0.000151655
S08_2430194	0.000151512
S09_140221379	0.000149081
S01_61131375	0.000149013
S05_124281002	0.000147831
S02_48162092	0.000147594
S05_47986621	0.000146722
S07_68637995	0.000146468
S05_180731673	0.000144933
S08_197028486	0.000144913
S10_140935503	0.000144831
S10_109452836	0.000143757
S09_81160488	0.000142407
S04_111475510	0.000139892
S01_186330556	0.000139607
S07_64222118	0.000139239
S03_126056174	0.00013922
S06_222918291	0.000138962
S06_216052536	0.000138459
S02_210634792	0.000138107
S02_179288376	0.000135699
S02_92080708	0.000134433
S09_85293959	0.000134364
S05_165077220	0.000134091
S08_38452213	0.000133799
S04_183240124	0.000133741
S04_288346789	0.0001334
S05_9182739	0.000132203
S06_66090408	0.00013208
S06_219097715	0.000131115
S01_55711746	0.000130074
S08_93344069	0.00012925
S04_168170410	0.000127105
S08_99617078	0.000126768
S01_51054326	0.000126634
S09_232061093	0.000126523
S07_109951682	0.000126473
S05_176421186	0.000125141
S02_204235377	0.000124697
S09_167994438	0.000124183
S09_76864335	0.000124132
S01_22164009	0.000123099
S01_3615579	0.00012281
S06_222449430	0.000122451
S04_194330912	0.00012226
S07_109951718	0.000122166
S05_56349984	0.00012158
S01_118505096	0.000120511
S01_44956960	0.000120293
S08_89857784	0.000120001
S01_21378768	0.000119402
S01_164050821	0.000119259
S02_179288407	0.000117984
S08_148929321	0.00011725
S06_222448031	0.000117163
S03_185956919	0.000116724
S09_167994441	0.000116524
S06_219393718	0.000115895
S09_105123837	0.000115628
S09_122125403	0.000115467
S05_147853467	0.00011451
S02_125024634	0.000114413
S09_146058254	0.000114245
S08_186585861	0.000113729
S04_123962690	0.000113258
S03_54101232	0.000111243
S03_185956923	0.000110825
S08_270007224	0.000109481
S03_152526444	0.000109015
S06_211150433	0.000108881
S02_46192975	0.000108854
S07_71979906	0.000108788
S06_222918293	0.00010852
S01_57792369	0.000108096
S01_45494272	0.000106638
S06_154133330	0.000105275
S01_55881102	0.000104995
S07_101932139	0.000104569
S01_110457499	0.000104415
S01_164050799	0.000104335
S02_77506321	0.000103137
S07_160169828	0.000102326
S02_50374660	0.000101945
S03_5704249	0.000100587
S10_17355723	0.000100033
S03_239305815	9.99e-05
S06_218152829	9.99e-05
S09_76864353	9.9e-05
S06_222449446	9.89e-05
S07_143901207	9.87e-05
S06_127869681	9.86e-05
S09_154018678	9.73e-05
S10_170429536	9.71e-05
S01_164050814	9.69e-05
S06_219070403	9.64e-05
S01_110457494	9.62e-05
S09_166581398	9.59e-05
S06_100771720	9.59e-05
S07_143901230	9.32e-05
S08_99617117	9.32e-05
S04_241007397	9.28e-05
S01_87479310	9.27e-05
S02_210634695	9.25e-05
S05_45238655	9.24e-05
S09_231086354	9.22e-05
S01_2654710	9.19e-05
S02_28638108	9.17e-05
S01_57792424	9.16e-05
S04_82283473	9.14e-05
S03_68965591	9.11e-05
S05_236795993	9.11e-05
S09_183064689	9.11e-05
S08_89857747	9.04e-05
S07_146556116	9.04e-05
S01_70131448	8.92e-05
S05_192127591	8.85e-05
S07_38488256	8.83e-05
S06_196114764	8.8e-05
S05_54665042	8.77e-05
S08_65910571	8.73e-05
S04_168170439	8.72e-05
S04_159647253	8.68e-05
S10_231500637	8.66e-05
S06_149572029	8.5e-05
S06_207212987	8.49e-05
S10_170875101	8.48e-05
S02_210634790	8.46e-05
S07_143901191	8.44e-05
S05_45238643	8.41e-05
S06_127024233	8.39e-05
S09_122125397	8.38e-05
S06_217563242	8.34e-05
S06_222249249	8.26e-05
S02_28638096	8.26e-05
S03_139683236	8.24e-05
S04_98567006	8.23e-05
S08_132040855	8.19e-05
S08_280307930	8.18e-05
S02_196710514	8.15e-05
S09_160973814	8.01e-05
S10_251510562	8e-05
S04_243287434	7.92e-05
S06_218148138	7.88e-05
S01_10303848	7.82e-05
S09_146818347	7.73e-05
S06_133348827	7.65e-05
S05_56349999	7.63e-05
S06_188911190	7.58e-05
S01_34521888	7.58e-05
S02_57391515	7.57e-05
S05_161126395	7.55e-05
S04_194330896	7.5e-05
S02_204235476	7.49e-05
S04_194330907	7.43e-05
S06_127869695	7.41e-05
S05_66017421	7.39e-05
S10_258726059	7.36e-05
S02_46192929	7.33e-05
S06_210699635	7.3e-05
S09_133579033	7.28e-05
S01_110457519	7.27e-05
S03_161610737	7.27e-05
S10_231500691	7.13e-05
S02_57391578	7.13e-05
S07_127761701	7.12e-05
S09_247942899	7.12e-05
S06_222249115	7.11e-05
S01_57792366	7.1e-05
S07_143261137	7.07e-05
S06_216052543	7.01e-05
S01_162046458	6.97e-05
S04_257305842	6.93e-05
S02_29053017	6.92e-05
S01_13239154	6.89e-05
S02_210034632	6.88e-05
S08_69418739	6.87e-05
S03_36736634	6.87e-05
S01_98839996	6.86e-05
S10_217369809	6.84e-05
S03_8445401	6.75e-05
S09_261311825	6.73e-05
S05_31797482	6.65e-05
S02_47311564	6.61e-05
S08_227092893	6.55e-05
S04_133820798	6.53e-05
S03_39955803	6.51e-05
S06_127869685	6.48e-05
S10_154436929	6.44e-05
S05_124280917	6.44e-05
S01_57792392	6.43e-05
S10_93639267	6.42e-05
S06_42415822	6.41e-05
S02_210634728	6.34e-05
S05_66951438	6.3e-05
S05_9182752	6.2e-05
S07_177572962	6.16e-05
S09_122125383	6.16e-05
S01_171490757	6.14e-05
S10_20609041	6.1e-05
S03_163004103	6.1e-05
S05_109158382	6.1e-05
S05_48572510	6.09e-05
S09_212535442	6.06e-05
S09_201611226	6.04e-05
S02_127710438	6.01e-05
S08_132040853	6e-05
S09_214042238	6e-05
S06_25747171	5.97e-05
S04_42133809	5.97e-05
S09_125407529	5.87e-05
S01_50487256	5.87e-05
S04_126291680	5.84e-05
S09_207077893	5.81e-05
S02_209980972	5.79e-05
S09_133579010	5.78e-05
S01_14546316	5.73e-05
S03_120927947	5.69e-05
S08_227092910	5.68e-05
S01_108152543	5.6e-05
S08_132040851	5.59e-05
S08_25270650	5.56e-05
S01_164050849	5.55e-05
S01_110457506	5.48e-05
S09_122125446	5.46e-05
S06_149571970	5.41e-05
S02_92080727	5.36e-05
S01_111805176	5.26e-05
S03_83937829	5.25e-05
S02_203674827	5.23e-05
S05_45238629	5.19e-05
S10_156430936	5.08e-05
S01_15206409	5.04e-05
S02_209851049	5.02e-05
S07_26059327	4.9e-05
S09_124271268	4.79e-05
S10_195232217	4.7e-05
S10_33366305	4.68e-05
S05_9182851	4.65e-05
S04_280511605	4.63e-05
S06_194179014	4.63e-05
S04_213136265	4.6e-05
S02_141248142	4.55e-05
S01_72335555	4.53e-05
S06_222307614	4.53e-05
S03_163004151	4.48e-05
S06_181571641	4.47e-05
S05_97500601	4.47e-05
S10_146581676	4.46e-05
S09_133579029	4.46e-05
S04_127723500	4.43e-05
S02_46192972	4.41e-05
S03_185956875	4.4e-05
S07_38847314	4.4e-05
S03_87583799	4.4e-05
S06_100771768	4.38e-05
S01_55711752	4.37e-05
S01_126573855	4.34e-05
S09_147311763	4.31e-05
S05_45238649	4.31e-05
S03_161610687	4.3e-05
S09_117667475	4.27e-05
S05_4807508	4.26e-05
S09_131925971	4.26e-05
S06_222918333	4.25e-05
S07_143901184	4.24e-05
S09_133579006	4.21e-05
S01_60892726	4.19e-05
S03_244581712	4.08e-05
S09_257056171	4.07e-05
S05_104332570	4.07e-05
S03_83937894	3.98e-05
S10_208838049	3.98e-05
S09_166581378	3.94e-05
S10_114890800	3.91e-05
S03_138002988	3.85e-05
S05_124280977	3.81e-05
S10_141157051	3.79e-05
S09_32061340	3.79e-05
S04_213779592	3.77e-05
S01_2654816	3.71e-05
S09_261311821	3.7e-05
S09_174838641	3.7e-05
S01_162046488	3.66e-05
S03_74853466	3.64e-05
S05_7048015	3.61e-05
S05_14999113	3.6e-05
S06_217243513	3.54e-05
S01_171490760	3.51e-05
S03_235105787	3.5e-05
S03_83937855	3.49e-05
S10_97868926	3.48e-05
S09_247942911	3.47e-05
S10_141157224	3.45e-05
S09_207077883	3.39e-05
S03_34720922	3.38e-05
S09_5532942	3.36e-05
S06_222307600	3.35e-05
S04_54216927	3.34e-05
S08_132040862	3.29e-05
S09_2290364	3.28e-05
S05_178338362	3.25e-05
S05_3375085	3.2e-05
S02_141940111	3.19e-05
S01_4788262	3.15e-05
S04_110245469	3.15e-05
S08_18016547	3.13e-05
S08_186585918	3.13e-05
S05_6450655	3.13e-05
S07_143901192	3.12e-05
S09_127238302	3.11e-05
S02_136342944	3.09e-05
S02_47311634	3.08e-05
S01_174312246	3.07e-05
S09_231086356	3.07e-05
S05_110100766	3.03e-05
S06_53683079	3.02e-05
S04_54216917	2.96e-05
S09_215414741	2.95e-05
S07_173729511	2.89e-05
S08_282884836	2.89e-05
S09_133753622	2.88e-05
S09_159574275	2.85e-05
S05_146761093	2.85e-05
S08_270007199	2.85e-05
S08_170536308	2.77e-05
S02_170682308	2.77e-05
S04_80946246	2.74e-05
S03_68965577	2.74e-05
S09_133579022	2.72e-05
S04_142619118	2.71e-05
S07_73198518	2.69e-05
S05_124280918	2.63e-05
S02_89261841	2.62e-05
S01_63575152	2.6e-05
S01_24339943	2.58e-05
S02_209980824	2.54e-05
S04_243287426	2.48e-05
S04_194330904	2.46e-05
S09_154815283	2.4e-05
S02_210034616	2.38e-05
S04_109604436	2.38e-05
S01_170676720	2.35e-05
S01_54407867	2.34e-05
S02_70632500	2.26e-05
S10_142021271	2.25e-05
S08_93344065	2.25e-05
S09_159574252	2.24e-05
S07_18564534	2.15e-05
S10_174754143	2.15e-05
S08_127630284	2.13e-05
S10_196963832	2.11e-05
S06_127869692	2.07e-05
S10_258728731	2.05e-05
S01_164050852	2.02e-05
S03_166565863	1.88e-05
S04_157639641	1.88e-05
S08_34454963	1.84e-05
S08_242741814	1.78e-05
S03_129539674	1.76e-05
S09_19120428	1.74e-05
S02_209851060	1.69e-05
S05_109158370	1.68e-05
S01_176490491	1.66e-05
S10_144318181	1.65e-05
S08_270007246	1.6e-05
S08_25270684	1.54e-05
S06_222449512	1.52e-05
S06_69627167	1.51e-05
S06_83179766	1.49e-05
S02_13512282	1.42e-05
S09_168821408	1.39e-05
S03_138900802	1.39e-05
S03_85982608	1.35e-05
S04_123595843	1.33e-05
S03_91242518	1.32e-05
S06_222449472	1.3e-05
S01_164050803	1.27e-05
S01_7314518	1.24e-05
S02_203674850	1.18e-05
S09_75456182	1.15e-05
S08_176032374	1.15e-05
S10_146581684	1.14e-05
S01_17503624	1.13e-05
S08_137123286	1.12e-05
S06_219393778	1.12e-05
S07_24750391	1.11e-05
S10_2448570	1.11e-05
S06_217831273	1.1e-05
S07_53413470	1.1e-05
S04_98566960	1.05e-05
S09_11984226	1.02e-05
S09_57079913	9.99e-06
S02_210634775	9.45e-06
S09_76864363	9.4e-06
S10_250707628	9.13e-06
S07_26059332	9.09e-06
S07_26059309	8.9e-06
S09_188921811	8.38e-06
S07_51486718	8.36e-06
S09_175786534	7.97e-06
S03_138900821	7.92e-06
S02_70632560	7.88e-06
S01_57792448	7.42e-06
S05_138333646	7.25e-06
S06_207212979	7.08e-06
S04_133820813	6.89e-06
S02_48162091	6.17e-06
S02_136010526	6.06e-06
S04_211675208	5.53e-06
S10_30078451	5.11e-06
S01_174312152	5.02e-06
S03_36736575	5.01e-06
S05_14861042	4.84e-06
S09_205314409	4.4e-06
S05_14999069	4.19e-06
S04_109604406	4.15e-06
S04_82283425	4.1e-06
S02_57391594	3.8e-06
S03_85982604	3.42e-06
S09_78259382	2.79e-06
S10_231500688	2.78e-06
S06_100771708	2.51e-06
S02_141248129	3.68e-07
S03_194185547	2.71e-07
S10_141157201	2.49e-07
S06_87804614	6.58e-08
S08_127630343	-2.55e-07
S09_122125363	-5.46e-07
S07_138137117	-6.02e-07
S01_61131466	-1.15e-06
S01_110457461	-1.25e-06
S01_51054320	-1.61e-06
S08_221553163	-1.75e-06
S02_209980990	-2.31e-06
S09_227984497	-2.31e-06
S09_201611235	-2.5e-06
S09_147311767	-2.51e-06
S08_52693182	-2.58e-06
S06_222918235	-2.7e-06
S04_168170475	-2.86e-06
S03_91242485	-2.92e-06
S01_50487234	-2.93e-06
S10_111350060	-3.39e-06
S02_209980973	-3.5e-06
S08_2430200	-3.63e-06
S09_73600752	-3.88e-06
S01_110457402	-3.91e-06
S09_131452891	-4.49e-06
S06_211150458	-4.63e-06
S08_280307964	-5.1e-06
S07_18564484	-5.43e-06
S04_89739034	-5.52e-06
S06_100771713	-6.1e-06
S04_89766251	-6.24e-06
S06_58307899	-6.81e-06
S07_28350579	-7.05e-06
S09_17153966	-7.06e-06
S02_170682337	-7.38e-06
S08_246410589	-7.92e-06
S01_67852789	-7.96e-06
S09_11984234	-8.16e-06
S06_222251752	-8.56e-06
S07_109951674	-8.58e-06
S09_133753596	-8.66e-06
S09_64849942	-8.76e-06
S06_207212982	-9.13e-06
S03_6368793	-9.44e-06
S05_180731761	-9.54e-06
S10_2448584	-9.67e-06
S01_108152537	-9.81e-06
S02_52783478	-1.04e-05
S01_162988300	-1.1e-05
S01_55711758	-1.14e-05
S02_210634720	-1.22e-05
S10_200332427	-1.23e-05
S09_117667527	-1.3e-05
S10_141790994	-1.35e-05
S09_201611228	-1.36e-05
S03_37270564	-1.42e-05
S01_60892723	-1.44e-05
S02_50374652	-1.47e-05
S03_39955791	-1.51e-05
S07_24750421	-1.52e-05
S08_158639896	-1.57e-05
S08_246410578	-1.57e-05
S01_164050829	-1.57e-05
S06_187136413	-1.61e-05
S08_25270667	-1.65e-05
S08_99617076	-1.77e-05
S09_159574298	-1.84e-05
S09_207077859	-1.86e-05
S01_16308629	-1.93e-05
S02_136010512	-1.96e-05
S05_243442285	-2e-05
S08_52693155	-2.06e-05
S09_166581387	-2.06e-05
S06_222336934	-2.07e-05
S01_162988352	-2.1e-05
S03_153780221	-2.12e-05
S06_216052520	-2.14e-05
S02_136342851	-2.14e-05
S02_46192946	-2.17e-05
S01_2382196	-2.17e-05
S07_82424463	-2.23e-05
S08_246542664	-2.27e-05
S09_133579016	-2.3e-05
S10_43176401	-2.41e-05
S10_48096479	-2.45e-05
S07_26059299	-2.46e-05
S02_204235420	-2.48e-05
S09_81160529	-2.49e-05
S09_132008471	-2.5e-05
S01_110457518	-2.51e-05
S01_70711741	-2.51e-05
S03_235294869	-2.54e-05
S08_231204847	-2.54e-05
S08_89857737	-2.54e-05
S09_2290388	-2.61e-05
S02_209980978	-2.63e-05
S07_143901226	-2.67e-05
S01_153842960	-2.7e-05
S06_217563241	-2.7e-05
S02_102031165	-2.7e-05
S09_62226555	-2.72e-05
S04_78597518	-2.75e-05
S01_174312280	-2.79e-05
S01_162988328	-2.83e-05
S09_85418267	-2.85e-05
S09_133753603	-2.89e-05
S06_222448030	-2.9e-05
S03_12127646	-2.92e-05
S01_175459860	-2.92e-05
S01_162988306	-2.93e-05
S09_11984217	-2.93e-05
S01_60892752	-3e-05
S08_274272468	-3e-05
S09_201951321	-3.01e-05
S04_98566955	-3.04e-05
S05_176542531	-3.05e-05
S06_207213013	-3.1e-05
S08_291781	-3.17e-05
S08_115450821	-3.24e-05
S07_109951738	-3.26e-05
S09_49677580	-3.26e-05
S01_72335549	-3.33e-05
S09_2290408	-3.37e-05
S02_77506277	-3.38e-05
S03_99279707	-3.39e-05
S08_52448829	-3.4e-05
S01_2654748	-3.41e-05
S06_100771767	-3.44e-05
S09_71865579	-3.48e-05
S01_159037646	-3.5e-05
S06_207212972	-3.52e-05
S01_162988335	-3.52e-05
S01_45494242	-3.55e-05
S06_66090395	-3.56e-05
S09_81160531	-3.59e-05
S04_31640294	-3.64e-05
S07_71805424	-3.72e-05
S01_66540063	-3.79e-05
S08_52693177	-3.79e-05
S07_18564520	-3.82e-05
S09_63756753	-3.88e-05
S06_222918297	-3.91e-05
S09_96494865	-3.94e-05
S10_30078484	-3.95e-05
S09_217060460	-3.95e-05
S01_61131445	-3.96e-05
S08_186585862	-4.06e-05
S07_173729475	-4.07e-05
S10_52865898	-4.08e-05
S01_141199598	-4.08e-05
S04_82283458	-4.09e-05
S03_13665500	-4.12e-05
S10_30078448	-4.16e-05
S01_50487187	-4.18e-05
S01_54040167	-4.18e-05
S02_125867593	-4.19e-05
S09_180259862	-4.21e-05
S09_201611230	-4.26e-05
S01_26758032	-4.29e-05
S03_36736606	-4.3e-05
S02_204235486	-4.3e-05
S10_231500656	-4.34e-05
S09_55122888	-4.35e-05
S09_91478303	-4.35e-05
S09_183064707	-4.36e-05
S08_212383644	-4.37e-05
S08_133909879	-4.38e-05
S08_244214620	-4.39e-05
S06_222336913	-4.4e-05
S10_112858451	-4.5e-05
S09_133753587	-4.51e-05
S03_68738947	-4.56e-05
S01_70675166	-4.63e-05
S07_18270112	-4.66e-05
S08_270007223	-4.68e-05
S04_213136273	-4.75e-05
S09_91478285	-4.83e-05
S03_83937841	-4.84e-05
S03_114513165	-4.87e-05
S10_170875150	-4.92e-05
S08_200085665	-4.99e-05
S09_131925915	-5.01e-05
S09_55122877	-5.01e-05
S01_4788263	-5.1e-05
S06_124295670	-5.1e-05
S06_188911198	-5.1e-05
S01_82583937	-5.13e-05
S09_133579028	-5.17e-05
S09_128562777	-5.19e-05
S04_161490346	-5.23e-05
S08_11029152	-5.23e-05
S04_98567030	-5.24e-05
S10_41648978	-5.29e-05
S01_162425061	-5.3e-05
S02_125024664	-5.31e-05
S06_173831912	-5.35e-05
S09_95558759	-5.37e-05
S08_34924250	-5.45e-05
S04_182681440	-5.47e-05
S04_109604403	-5.5e-05
S09_76864344	-5.56e-05
S09_2290402	-5.58e-05
S06_181571662	-5.59e-05
S09_62226544	-5.61e-05
S07_28350494	-5.61e-05
S03_92506622	-5.66e-05
S03_2552721	-5.67e-05
S04_280511715	-5.71e-05
S09_239153176	-5.77e-05
S01_57792371	-5.8e-05
S09_64762397	-5.83e-05
S09_87934509	-5.84e-05
S04_168170411	-5.89e-05
S04_89766277	-6e-05
S05_97500619	-6.04e-05
S10_208837983	-6.06e-05
S08_64990254	-6.18e-05
S05_184151744	-6.23e-05
S03_235294889	-6.23e-05
S09_11984200	-6.26e-05
S10_171748443	-6.27e-05
S04_241007392	-6.28e-05
S07_48809272	-6.29e-05
S09_56778400	-6.32e-05
S08_90951569	-6.33e-05
S09_81231368	-6.4e-05
S02_115380575	-6.42e-05
S10_93639184	-6.43e-05
S10_142021282	-6.52e-05
S10_142021292	-6.65e-05
S03_176293546	-6.67e-05
S07_64222108	-6.73e-05
S05_14999095	-6.77e-05
S02_204235376	-6.83e-05
S02_92080703	-6.84e-05
S07_173729514	-6.86e-05
S09_80632577	-6.91e-05
S10_170875097	-6.92e-05
S09_197492713	-6.95e-05
S03_34208763	-6.96e-05
S04_89766227	-7e-05
S09_168435455	-7.03e-05
S09_135310177	-7.04e-05
S04_230547326	-7.1e-05
S04_89766294	-7.14e-05
S10_171748449	-7.17e-05
S09_154815287	-7.19e-05
S04_126291653	-7.33e-05
S09_81231327	-7.35e-05
S09_122125381	-7.37e-05
S02_56531434	-7.4e-05
S02_141248128	-7.46e-05
S02_203674869	-7.47e-05
S07_178585896	-7.58e-05
S10_141211019	-7.59e-05
S03_95783563	-7.59e-05
S09_232061223	-7.63e-05
S04_31640297	-7.69e-05
S08_280307955	-7.7e-05
S08_6610424	-7.71e-05
S01_111101326	-7.74e-05
S07_106512620	-7.78e-05
S01_96835865	-7.79e-05
S04_182681441	-7.88e-05
S01_161391886	-7.97e-05
S01_157496620	-8.03e-05
S05_68810268	-8.05e-05
S07_146556127	-8.11e-05
S01_179072543	-8.12e-05
S01_15202118	-8.23e-05
S04_73415254	-8.27e-05
S09_295270727	-8.28e-05
S02_125867580	-8.32e-05
S10_141790993	-8.34e-05
S03_83937890	-8.41e-05
S04_92780158	-8.43e-05
S10_171748468	-8.5e-05
S09_295270808	-8.54e-05
S04_92780148	-8.55e-05
S08_194259338	-8.59e-05
S05_242444273	-8.61e-05
S03_120927945	-8.67e-05
S04_182681460	-8.68e-05
S09_194297293	-8.81e-05
S08_161899024	-8.82e-05
S02_32800271	-8.85e-05
S01_45259753	-8.85e-05
S08_186585912	-9e-05
S07_111551242	-9.01e-05
S07_160169817	-9.09e-05
S04_98567004	-9.2e-05
S01_34277800	-9.24e-05
S02_209981001	-9.36e-05
S04_176923394	-9.4e-05
S05_164699705	-9.44e-05
S10_5703990	-9.47e-05
S01_51054431	-9.5e-05
S10_255485454	-9.51e-05
S10_93639206	-9.59e-05
S01_161266959	-9.63e-05
S06_154133295	-9.63e-05
S05_167058151	-9.81e-05
S04_16711793	-9.88e-05
S10_142021266	-9.9e-05
S04_31640328	-9.93e-05
S04_5715524	-9.96e-05
S04_168170492	-9.98e-05
S02_54686201	-0.00010009
S01_176891707	-0.000101286
S08_26503583	-0.000101473
S03_90881031	-0.000101489
S09_11984253	-0.000101963
S08_133690323	-0.000102636
S08_270007226	-0.000102663
S01_79307010	-0.000102732
S08_25270679	-0.000102861
S09_133579048	-0.000103377
S03_74423958	-0.000104105
S08_186585821	-0.000105019
S10_255485438	-0.00010504
S01_3615646	-0.000105722
S04_53406085	-0.000107106
S09_78772702	-0.00010721
S08_224987907	-0.000108629
S06_222249118	-0.000108833
S07_22253754	-0.00010905
S02_33396323	-0.000109556
S06_111914518	-0.000110468
S01_171490749	-0.000111717
S01_171490775	-0.000112369
S02_179288380	-0.000112669
S09_203766771	-0.000113445
S02_203674863	-0.000113586
S03_49047832	-0.000113794
S09_168898090	-0.000114175
S01_99211900	-0.000114206
S02_77506288	-0.00011434
S05_176542537	-0.000115478
S01_126573862	-0.00011574
S04_243287423	-0.0001177
S06_156352196	-0.000118942
S10_195232220	-0.000119365
S09_125195650	-0.000119431
S09_2290371	-0.000119636
S01_27101836	-0.000122264
S02_54686160	-0.000123891
S03_8579982	-0.000124117
S07_24750415	-0.000124152
S07_64982368	-0.000124427
S02_54686195	-0.000124839
S08_127630342	-0.000124876
S04_198240297	-0.000126499
S04_282908000	-0.000127405
S06_173158959	-0.000127579
S09_73600774	-0.000128216
S06_222458944	-0.000129773
S03_73379137	-0.000130064
S08_242741799	-0.000130169
S07_38847285	-0.000131816
S08_170536282	-0.000133811
S07_68637994	-0.000134346
S10_105911895	-0.000134668
S01_61131446	-0.000135528
S10_17355666	-0.000135713
S08_36666887	-0.000139014
S01_110457485	-0.000140228
S01_51768307	-0.000140401
S04_98567046	-0.000140427
S08_65910629	-0.000142867
S10_197354609	-0.000145185
S09_135289573	-0.000146226
S02_66653109	-0.000149656
S08_158639902	-0.00014985
S03_89021602	-0.000150181
S07_48809235	-0.000151654
S09_69795733	-0.000152086
S09_231086348	-0.000154009
S10_17355620	-0.000156225
S10_146581669	-0.000157687
S03_25991526	-0.000157706
S10_177615617	-0.000160273
S08_131190484	-0.000162222
S08_89857748	-0.000164682
S10_82814916	-0.000166019
S01_2654734	-0.000166693
S02_136010529	-0.000166975
S03_121578815	-0.000168499
S02_56531394	-0.000169679
S05_240560955	-0.000171776
S09_91478307	-0.000171812
S10_171748401	-0.000176042
S04_183240196	-0.000184408
S04_20404837	-0.000184981
S03_15854163	-0.000186538
S03_85982624	-0.000186555
S06_156348309	-0.000190116
S04_131644062	-0.000190163
S04_102290783	-0.00019235
S01_133327105	-0.00019572
S05_14999090	-0.000202964
S01_185732922	-0.000203422
S04_183240107	-0.000205778
S09_156398704	-0.000210832
S09_83385131	-0.000213038
S05_40024157	-0.0002287
S06_219070387	-0.000237272
S01_16786526	-0.000246319
S01_63575194	-0.000248266
S01_176891695	-0.000249865
S03_3330570	-0.000255863
S08_65910578	-0.000260196
S10_109452828	-0.000282189
S06_119830285	-0.000293323
S08_227092882	-0.000293627
