# Supplementary material for: Association-Based Analysis of Verticillium Wilt Resistance in a Bi-Parental Hop (Humulus lupulus L.) Population for Marker Development in Breeding
Source: Plants (Basel). 2026 May 29;15(11):1667. doi: 10.3390/plants15111667 (PMC13259542; doi:10.3390/plants15111667)
Supplement: Supplementary file 1 [file plants-15-01667-s001.zip › Supplementary_file_S11.xlsx]

## Sheet: list_SNP_P1
Supplementary File 11: File containing two sheets, first is the list of selected SNP from p1 and second for p2, with indication if the SNP was selected by FarmCPU or MLM Tassel or Random Forest variable importance top 10 SNPs and indication if it was among top 100 SNPs.
SNP_name	Model FarmCPU	Model MLM Tassel	Model rf	Model rf 100
S01_136627768			randomforest top 10
S04_118125400			randomforest top 10
S04_118125402			randomforest top 10
S04_164615890			randomforest top 10
S04_326738441			randomforest top 10
S05_235351209			randomforest top 10
S05_235351212			randomforest top 10
S08_234091595			randomforest top 10
S09_146372419			randomforest top 10
S09_285506087			randomforest top 10
S01_170688839	FarmCPU	MLM Tassel
S01_170688849	FarmCPU	MLM Tassel
S01_170688858	FarmCPU	MLM Tassel
S01_170688863	FarmCPU	MLM Tassel
S02_187445866	FarmCPU
S02_20584519	FarmCPU
S02_20584571	FarmCPU
S02_20903474	FarmCPU
S02_47001400	FarmCPU
S02_47001436	FarmCPU
S02_47001445	FarmCPU	MLM Tassel
S02_47001453	FarmCPU	MLM Tassel
S02_47001455	FarmCPU
S02_47001456	FarmCPU
S03_59269511	FarmCPU
S04_167151172		MLM Tassel		randomforest top 100
S04_9835407	FarmCPU
S05_256156774	FarmCPU
S06_48630581		MLM Tassel
S06_48630585		MLM Tassel
S07_106601564	FarmCPU
S07_117498606	FarmCPU			randomforest top 100
S07_165499997	FarmCPU
S07_36526951	FarmCPU
S07_92943921	FarmCPU
S08_271060364	FarmCPU
S08_296558359	FarmCPU
S09_177368265	FarmCPU
S09_177368321	FarmCPU
S09_177368328	FarmCPU	MLM Tassel
S09_285506050	FarmCPU			randomforest top 100
S09_58194852	FarmCPU
S10_212010288	FarmCPU			randomforest top 100
S10_212010309	FarmCPU
S10_212010316	FarmCPU
S10_230809195	FarmCPU

## Sheet: list_SNP_P2
Supplementary file S11: File containing list of selected SNP form p2 and indication if the SNP was selected by FarmCPU or MLM Tassel or Random Forest variable importance top 10 SNPs and indication if it was among top 100 SNPs.
SNP_name	Model FarmCPU	Model MLM Tassel	Model rf	Model rf 100
S01_14546316	FarmCPU
S01_149973437	FarmCPU	MLM Tassel		randomforest top 100
S01_15137778	FarmCPU			randomforest top 100
S01_162046452	FarmCPU	MLM Tassel		randomforest top 100
S01_162046458	FarmCPU	MLM Tassel
S01_162046464	FarmCPU	MLM Tassel
S01_162046469	FarmCPU	MLM Tassel		randomforest top 100
S01_162046478	FarmCPU	MLM Tassel
S01_162046488	FarmCPU	MLM Tassel
S01_171490749	FarmCPU
S01_171490757	FarmCPU
S01_171490760	FarmCPU
S01_21378768	FarmCPU
S01_22164009	FarmCPU
S01_52552992	FarmCPU			randomforest top 100
S01_61131446	FarmCPU
S02_29053017	FarmCPU
S02_56531394	FarmCPU
S02_56531425	FarmCPU			randomforest top 100
S02_56531434	FarmCPU
S02_77506245	FarmCPU
S02_77506277	FarmCPU
S03_85982599	FarmCPU			randomforest top 100
S03_85982608	FarmCPU
S03_92506622	FarmCPU
S04_159980635	FarmCPU	MLM Tassel	randomforest top10
S04_40533961			randomforest top 10
S04_84759309			randomforest top 10
S04_86517064	FarmCPU			randomforest top 100
S05_110100766		MLM Tassel
S05_180827168			randomforest top 10
S06_210664784	FarmCPU		randomforest top10
S06_217842894	FarmCPU			randomforest top 100
S06_222448030	FarmCPU
S06_89044417			randomforest top 10
S08_138030842			randomforest top 10
S08_170536282	FarmCPU
S08_170536285	FarmCPU			randomforest top 100
S08_270007223		MLM Tassel
S09_125195650	FarmCPU
S09_215414738	FarmCPU			randomforest top 100
S09_215414741	FarmCPU
S09_264412553	FarmCPU		randomforest top10
S09_64849942	FarmCPU
S09_64850003	FarmCPU	MLM Tassel		randomforest top 100
S09_81160529	FarmCPU
S09_85418277	FarmCPU	MLM Tassel
S10_180295859			randomforest top 10
S10_180295865			randomforest top 10
S10_30078451	FarmCPU
