# Supplementary material for: Association-Based Analysis of Verticillium Wilt Resistance in a Bi-Parental Hop (Humulus lupulus L.) Population for Marker Development in Breeding
Source: Plants (Basel). 2026 May 29;15(11):1667. doi: 10.3390/plants15111667 (PMC13259542; doi:10.3390/plants15111667)
Supplement: Supplementary file 1 [file plants-15-01667-s001.zip › Supplementary_file_S12.xlsx]

## Sheet: p1
Supplementary file S12: File containing two list of genes annotated on Apollo genome (Query) (phase 1 on sheet p1 and phase 2 on sheet p2) that are in the window +- 50 kbp from our SNP positions and their BLAST output Seq. Description and SNP (SNP_name) that are related to the Query. Supplementary file S12 consists also of the following columns, derived from blas2go search: Seq. Length (sequence …
SNP_name	Query	Seq. Description	Seq. Length	#Hits	min. eValue	mean Similarity	#GOs	GOs	Enzyme Codes	InterProScan
S01_136627768	HUMLU.APOL.r2.01P1G0179500	uncharacterized protein LOC133799391	2311	20	0	0.78	0	-	no GO terms	#REF!
S01_136627768	HUMLU.APOL.r2.01P1G0179600	two-component response regulator-like PRR95	4266	20	0	0.7207	5	C:GO:0005634; F:GO:0005515; P:GO:0000160; P:GO:0009736; P:GO:0048511	-	F:GO:0005515; P:GO:0000160; P:GO:0009736
S01_136627768	HUMLU.APOL.r2.01P1G0179700	NDR1/HIN1-like protein 12	1623	20	1.40333e-157	0.8227	3	C:GO:0009506; C:GO:0016020; P:GO:0098542	-	P:GO:0098542
S01_136627768	HUMLU.APOL.r2.01P1G0179800	uncharacterized protein LOC131309394	4041	20	0	0.7429	2	F:GO:0003676; P:GO:0015074	-	F:GO:0003676; P:GO:0015074
S01_136627768	HUMLU.APOL.r2.01P1G0179900	metal tolerance protein 1	1943	20	0	0.8551	4	F:GO:0005385; P:GO:0071577; C:GO:0005773; C:GO:0005886	-	F:GO:0008324; P:GO:0006812; C:GO:0016020; P:GO:0055085; F:GO:0005385; C:GO:0005773; P:GO:0071577; C:GO:0005886
S01_170688839	HUMLU.APOL.r2.01P1G0285900	3-dehydroquinate dehydratase type I	776	20	4.74973e-91	0.9188	7	C:GO:0005829; F:GO:0003855; F:GO:0004764; F:GO:0050661; P:GO:0009073; P:GO:0009423; P:GO:0019632	EC:1.1.1.25; EC:4.2.1.10	F:GO:0003855; F:GO:0004764; P:GO:0019632; P:GO:0009423
S01_170688849		0	0	0	0	0	0	0	0	0
S01_170688858		0	0	0	0	0	0	0	0	0
S01_170688863		0	0	0	0	0	0	0	0	0
S01_170688839	HUMLU.APOL.r2.01P1G0286000	wall-associated receptor kinase 2-like	2713	20	0	0.7767	7	F:GO:0005524; F:GO:0005509; P:GO:0007166; F:GO:0004674; P:GO:0006468; C:GO:0005886; F:GO:0030247	EC:2.7.11.1	F:GO:0005509; F:GO:0030247; F:GO:0004672; P:GO:0006468; P:GO:0007166; F:GO:0004674; C:GO:0005886; F:GO:0005524
S01_170688849		0	0	0	0	0	0	0	0	0
S01_170688858		0	0	0	0	0	0	0	0	0
S01_170688863		0	0	0	0	0	0	0	0	0
S01_170688839	HUMLU.APOL.r2.01P1G0286100	Wall-associated receptor kinase	711	20	3.25248e-168	0.8768	7	F:GO:0005524; F:GO:0005509; P:GO:0007166; F:GO:0004674; P:GO:0006468; C:GO:0005886; F:GO:0030247	EC:2.7.11.1	F:GO:0004672; P:GO:0006468; F:GO:0005524; P:GO:0007166; F:GO:0004674; C:GO:0005886
S01_170688849		0	0	0	0	0	0	0	0	0
S01_170688858		0	0	0	0	0	0	0	0	0
S01_170688863		0	0	0	0	0	0	0	0	0
S01_170688839	HUMLU.APOL.r2.01P1G0286200	wall-associated receptor kinase 2-like	2480	20	0	0.7462	7	F:GO:0005524; F:GO:0005509; P:GO:0007166; F:GO:0004674; P:GO:0006468; C:GO:0005886; F:GO:0030247	EC:2.7.11.1	F:GO:0004672; P:GO:0006468; F:GO:0005524; F:GO:0005509; P:GO:0007166; F:GO:0004674; C:GO:0005886
S01_170688849		0	0	0	0	0	0	0	0	0
S01_170688858		0	0	0	0	0	0	0	0	0
S01_170688863		0	0	0	0	0	0	0	0	0
S02_20584519	HUMLU.APOL.r2.02P1G0481400	gibberellin receptor GID1C-like	3397	20	0	0.9269	8	C:GO:0005634; C:GO:0005737; C:GO:0016020; F:GO:0010331; F:GO:0016787; P:GO:0009939; P:GO:0010325; P:GO:0048444	EC:3	F:GO:0016787; P:GO:0009939; P:GO:0010325; F:GO:0010331; P:GO:0048444; C:GO:0005737; C:GO:0005634
S02_20584571		0	0	0	0	0	0	0	0	0
S02_20584519	HUMLU.APOL.r2.02P1G0481500	paramyosin-like protein	3957	20	0	0.7187	2	C:GO:0005622; C:GO:0016020	-	no GO terms
S02_20584571		0	0	0	0	0	0	0	0	0
S02_20903474	HUMLU.APOL.r2.02P1G0482000	probable LRR receptor-like serine/threonine-protein kinase RKF3	2364	20	0	0.7502	4	F:GO:0005524; P:GO:0006468; F:GO:0004674; C:GO:0005886	EC:2.7.11.1	F:GO:0004672; P:GO:0006468; F:GO:0005524
S02_20903474	HUMLU.APOL.r2.02P1G0482100	probable LRR receptor-like serine/threonine-protein kinase RKF3	2142	20	0	0.7927	4	F:GO:0005524; P:GO:0006468; F:GO:0004674; C:GO:0005886	EC:2.7.11.1	F:GO:0004672; P:GO:0006468; F:GO:0005524
S02_20903474	HUMLU.APOL.r2.02P1G0482200	sugar transporter ERD6-like 5	1497	20	1.27854e-168	0.6486	3	C:GO:0016020; F:GO:0022857; P:GO:0055085	-	C:GO:0016020; P:GO:0055085; F:GO:0022857
S02_20903474	HUMLU.APOL.r2.02P1G0482300	sugar transporter ERD6-like 5	2007	20	0	0.7992	3	C:GO:0016020; P:GO:0034219; F:GO:0051119	-	C:GO:0016020; P:GO:0055085; F:GO:0022857; F:GO:0051119; P:GO:0008643
S02_20903474	HUMLU.APOL.r2.02P1G0482400	sugar transporter ERD6-like 5 isoform X1	2636	20	0	0.8309	3	C:GO:0016020; P:GO:0034219; F:GO:0051119	-	C:GO:0016020; P:GO:0055085; F:GO:0022857; F:GO:0051119; P:GO:0008643
S02_187445866	HUMLU.APOL.r2.02P1G0642400	protein S40-7	744	20	6.37747e-180	0.8073	1	P:GO:0010150	-	no GO terms
S04_9835407	HUMLU.APOL.r2.04P1G1009100	homeobox-leucine zipper protein ATHB-40	1421	20	4.21324e-152	0.8659	5	C:GO:0005634; P:GO:0045893; F:GO:0043565; F:GO:0000981; P:GO:0006357	-	F:GO:0003677; F:GO:0003700; P:GO:0045893; C:GO:0005634; F:GO:0043565; F:GO:0000981; P:GO:0006355
S04_9835407	HUMLU.APOL.r2.04P1G1009200	probable NAD(P)H dehydrogenase (quinone) FQR1-like 2	1551	20	0	0.8641	3	F:GO:0010181; F:GO:0003955; C:GO:0016020	EC:1.6.5.2	F:GO:0003955; F:GO:0010181; F:GO:0016491; P:GO:0055114
S04_9835407	HUMLU.APOL.r2.04P1G1009300	uncharacterized protein LOC131309394	4041	20	0	0.7492	2	F:GO:0003676; P:GO:0015074	-	F:GO:0003676; P:GO:0015074
S04_118125400	HUMLU.APOL.r2.04P1G1116300	probable inactive ATP-dependent zinc metalloprotease FTSHI 4, chloroplastic	2825	20	0	0.927	7	F:GO:0016887; F:GO:0005524; C:GO:0016020; P:GO:0006508; C:GO:0009534; F:GO:0004176; F:GO:0004222	EC:3.4.24; EC:3.6.1.15	F:GO:0016887; F:GO:0005524; P:GO:0006508; F:GO:0004222; F:GO:0004176; C:GO:0009534
S04_118125402		0	0	0	0	0	0	0	0	0
S04_167151172	HUMLU.APOL.r2.04P1G1147600	probable serine/threonine protein kinase IREH1	231	20	1.01579e-32	0.7697	0	-	no IPS match	0
S04_167151172	HUMLU.APOL.r2.04P1G1147700	---NA---	390	0	null	NaN%	0	-	no IPS match	0
S08_234091595	HUMLU.APOL.r2.08P1G2295800	Transmembrane Fragile-X-F-associated protein	2218	20	0	0.9017	1	C:GO:0016020	-	no GO terms
S08_234091595	HUMLU.APOL.r2.08P1G2295900	leucoanthocyanidin reductase-like	1766	20	0	0.8924	2	F:GO:0016491; P:GO:0009807	EC:1	F:GO:0016491
S08_271060364	HUMLU.APOL.r2.08P1G2341700	GYF domain containing protein	5389	20	0	0.8442	2	F:GO:0005515; P:GO:0044238	-	F:GO:0005515
S08_271060364	HUMLU.APOL.r2.08P1G2341800	N-acetylglucosamine-6-phosphate deacetylase	1800	20	0	0.9289	1	F:GO:0016810	EC:3.5	F:GO:0016810; F:GO:0016787
S08_296558359	HUMLU.APOL.r2.08P1G2411000	Retrovirus-related Pol polyprotein from transposon 17.6	912	20	4.34296e-111	0.5376	2	F:GO:0004518; F:GO:0005488	EC:3.1	no GO terms
S08_296558359	HUMLU.APOL.r2.08P1G2411100	CCHC-type domain-containing protein	1086	20	8.24295e-106	0.6204	0	-	no GO terms	0
S08_296558359	HUMLU.APOL.r2.08P1G2411200	uncharacterized mitochondrial protein AtMg00310-like	909	20	1.85016e-83	0.6156	0	-	no GO terms	0
S08_296558359	HUMLU.APOL.r2.08P1G2411300	protein DETOXIFICATION 12-like isoform X1	2616	20	0	0.8968	4	F:GO:0042910; P:GO:1990961; F:GO:0015297; C:GO:0016020	-	F:GO:0042910; C:GO:0016020; F:GO:0015297; P:GO:0055085; F:GO:0022857; P:GO:1990961
S08_296558359	HUMLU.APOL.r2.08P1G2411400	protein DETOXIFICATION 12-like	2183	20	0	0.8973	4	F:GO:0042910; P:GO:1990961; F:GO:0015297; C:GO:0016020	-	F:GO:0042910; C:GO:0016020; F:GO:0015297; P:GO:0055085; F:GO:0022857; P:GO:1990961
S08_296558359	HUMLU.APOL.r2.08P1G2411500	Multi antimicrobial extrusion protein	2207	20	0	0.8598	4	F:GO:0042910; P:GO:1990961; F:GO:0015297; C:GO:0016020	-	F:GO:0042910; C:GO:0016020; F:GO:0015297; P:GO:0055085; F:GO:0022857; P:GO:1990961
S08_296558359	HUMLU.APOL.r2.08P1G2411600	ABC transporter G family member 1	2184	20	0	0.8393	5	C:GO:0016020; F:GO:0005524; F:GO:0016887; F:GO:0140359; P:GO:0055085	EC:7.2.2; EC:3.6.1.15	F:GO:0016887; F:GO:0005524; F:GO:0140359; C:GO:0016020
S09_58194852	HUMLU.APOL.r2.09P1G2524200	transmembrane emp24 domain-containing protein p24beta3	1314	20	6.78858e-153	0.9462	9	C:GO:0005783; C:GO:0005793; C:GO:0005794; C:GO:0016020; C:GO:0030134; F:GO:0038024; P:GO:0006886; P:GO:0006888; P:GO:0007030	-	C:GO:0030134; P:GO:0006886; C:GO:0005783; C:GO:0005794; C:GO:0005793; P:GO:0006888; P:GO:0007030
S09_58194852	HUMLU.APOL.r2.09P1G2524300	uncharacterized protein LOC133819084	428	20	4.55482e-89	0.9376	0	-	no GO terms	0
S09_58194852	HUMLU.APOL.r2.09P1G2524400	transposable element gene	1422	20	3.2981e-176	0.7379	2	F:GO:0003676; P:GO:0015074	-	F:GO:0003676; P:GO:0015074
S09_146372419	HUMLU.APOL.r2.09P1G2591200	uncharacterized protein LOC133829215	3403	20	0	0.9441	3	F:GO:0003676; F:GO:0008270; P:GO:0015074	-	F:GO:0003676; P:GO:0015074
S09_177368265	HUMLU.APOL.r2.09P1G2612400	protein ALP1-like	1276	20	0	0.9157	0	-	no GO terms	0
S09_177368321		0	0	0	0	0	0	0	0	0
S09_177368328		0	0	0	0	0	0	0	0	0
S09_177368265	HUMLU.APOL.r2.09P1G2612500	receptor-like protein kinase 7	1079	20	2.2524e-119	0.8733	6	C:GO:0005737; C:GO:0016020; F:GO:0004177; F:GO:0004672; F:GO:0005524; P:GO:0006508	EC:2.7.1; EC:3.4.11	no GO terms
S09_177368321		0	0	0	0	0	0	0	0	0
S09_177368328		0	0	0	0	0	0	0	0	0
S09_177368265	HUMLU.APOL.r2.09P1G2612600	retrovirus-related Pol polyprotein from transposon RE2	1440	20	1.9552e-81	0.676	6	C:GO:0005737; F:GO:0003676; F:GO:0004046; F:GO:0046872; P:GO:0006520; P:GO:0015074	EC:3.5.1.14	no GO terms
S09_177368321		0	0	0	0	0	0	0	0	0
S09_177368328		0	0	0	0	0	0	0	0	0
S09_177368265	HUMLU.APOL.r2.09P1G2612700	chloroplastic group IIA intron splicing facilitator CRS1, chloroplastic	4488	20	0	0.7991	3	C:GO:0009507; P:GO:0000373; F:GO:0003729	-	F:GO:0003723; F:GO:0003729; P:GO:0000375
S09_177368321		0	0	0	0	0	0	0	0	0
S09_177368328		0	0	0	0	0	0	0	0	0
S09_177368265	HUMLU.APOL.r2.09P1G2612800	retrovirus-related Pol polyprotein from transposon RE1 isoform X1	1079	20	2.99477e-143	0.8511	2	F:GO:0003676; F:GO:0008270	-	F:GO:0003676; F:GO:0008270
S09_177368321		0	0	0	0	0	0	0	0	0
S09_177368328		0	0	0	0	0	0	0	0	0
S09_285506050	HUMLU.APOL.r2.09P1G2735800	glutamate receptor 3.7	3306	20	0	0.8164	4	F:GO:0015276; P:GO:0034220; F:GO:0038023; C:GO:0005886	-	F:GO:0015276; C:GO:0016020; F:GO:0038023; C:GO:0005886
S09_285506087		0	0	0	0	0	0	0	0	0
S09_285506050	HUMLU.APOL.r2.09P1G2735900	protein DETOXIFICATION 40	2395	20	0	0.9101	4	F:GO:0042910; P:GO:1990961; F:GO:0015297; C:GO:0016020	-	F:GO:0042910; C:GO:0016020; F:GO:0015297; P:GO:0055085; F:GO:0022857; P:GO:1990961
S09_285506087		0	0	0	0	0	0	0	0	0
S10_230809195	HUMLU.APOL.r2.10P1G3038000	beta-1,3-galactosyltransferase 7-like isoform X3	2533	20	0	0.9801	3	F:GO:0048531; P:GO:0006486; C:GO:0000139	EC:2.4.1	F:GO:0016758; C:GO:0016020; P:GO:0006486; F:GO:0016757; C:GO:0000139; F:GO:0048531
		0	0	0	0	0	0	0	0	0

## Sheet: p2
SNP_name	Query	Seq. Description	Seq. Length	#Hits	min. eValue	mean Similarity	#GOs	GOs	Enzyme Codes	InterProScan
S01_15137778	HUMLU.APOL.r2.01P2G0016800	UPF0678 fatty acid-binding protein-like protein At1g79260	1406	20	3.22165e-107	0.9205	0	-	no GO terms	0
S01_21378768	HUMLU.APOL.r2.01P2G0021700	uncharacterized protein LOC133800292	297	20	1.0444e-59	0.7914	1	F:GO:0008270	-	F:GO:0008270
S01_21378768	HUMLU.APOL.r2.01P2G0021800	E3 ubiquitin-protein ligase WAV3-like	3277	20	0	0.8921	1	F:GO:0016301	EC:2.7	no GO terms
S01_22164009	HUMLU.APOL.r2.01P2G0022400	protein ENHANCED DISEASE RESISTANCE 2-like	3089	20	0	0.8802	2	C:GO:0005783; F:GO:0008289	-	F:GO:0008289
S01_149973437	HUMLU.APOL.r2.01P2G0240200	squamosa promoter-binding protein 1	990	20	2.28675e-119	0.7211	6	C:GO:0005634; F:GO:0003677; F:GO:0003700; F:GO:0046872; P:GO:0006355; P:GO:0009908	-	C:GO:0005634; F:GO:0003677
S01_149973437	HUMLU.APOL.r2.01P2G0240300	probable protein phosphatase 2C 39	1891	20	0	0.9174	4	C:GO:0005634; C:GO:0005829; F:GO:0004722; P:GO:0006470	EC:3.1.3.16	F:GO:0004722; P:GO:0006470; C:GO:0005829; C:GO:0005634
S01_149973437	HUMLU.APOL.r2.01P2G0240400	uncharacterized protein LOC133796787	4058	20	0	0.6272	1	C:GO:0043231	-	C:GO:0043231
S01_149973437	HUMLU.APOL.r2.01P2G0240500	translation initiation factor IF-1, chloroplastic	444	20	1.08121e-87	0.7339	5	C:GO:0005829; F:GO:0003723; F:GO:0003743; F:GO:0043022; P:GO:0006413	-	F:GO:0003723; P:GO:0006413; F:GO:0003743; F:GO:0043022; C:GO:0005829
S01_149973437	HUMLU.APOL.r2.01P2G0240600	probable ubiquitin-conjugating enzyme E2 26	3618	20	0	0.7448	2	F:GO:0005524; F:GO:0061631	EC:2.3.2.23	F:GO:0061631
S01_162046452	HUMLU.APOL.r2.01P2G0283600	probable serine/threonine protein kinase IREH1	315	20	1.28466e-48	0.701	0	-	no IPS match	0
S01_162046458		0	0	0	0	0	0	0	0	0
S01_162046464		0	0	0	0	0	0	0	0	0
S01_162046469		0	0	0	0	0	0	0	0	0
S01_162046478		0	0	0	0	0	0	0	0	0
S01_162046488		0	0	0	0	0	0	0	0	0
S01_162046452	HUMLU.APOL.r2.01P2G0283700	Wall-associated receptor kinase	2459	20	0	0.8025	6	C:GO:0005886; F:GO:0004674; F:GO:0005509; F:GO:0005524; F:GO:0030247; P:GO:0007166	EC:2.7.11.1	no GO terms
S01_162046458		0	0	0	0	0	0	0	0	0
S01_162046464		0	0	0	0	0	0	0	0	0
S01_162046469		0	0	0	0	0	0	0	0	0
S01_162046478		0	0	0	0	0	0	0	0	0
S01_162046488		0	0	0	0	0	0	0	0	0
S02_29053017	HUMLU.APOL.r2.02P2G0484300	probable histone H2B.1	872	20	2.05091e-97	0.9739	6	C:GO:0000786; C:GO:0005634; F:GO:0003677; F:GO:0030527; F:GO:0046982; P:GO:0006334	-	C:GO:0000786; F:GO:0003677; F:GO:0030527; F:GO:0046982; P:GO:0006334
S02_56531394	HUMLU.APOL.r2.02P2G0517900	pol protein	876	20	7.78719e-81	0.567	1	F:GO:0003676	-	F:GO:0003676
S02_56531425		0	0	0	0	0	0	0	0	0
S02_56531434		0	0	0	0	0	0	0	0	0
S02_77506245	HUMLU.APOL.r2.02P2G0539400	nuclear envelope-associated protein 2-like	2952	20	0	0.9068	0	-	no GO terms	0
S02_77506277		0	0	0	0	0	0	0	0	0
S02_77506245	HUMLU.APOL.r2.02P2G0539500	Glycoside hydrolase	3165	20	0	0.7305	4	P:GO:0005975; C:GO:0009506; C:GO:0098552; F:GO:0004553	EC:3.2.1	F:GO:0004553; P:GO:0005975
S02_77506277		0	0	0	0	0	0	0	0	0
S02_77506245	HUMLU.APOL.r2.02P2G0539600	serine/threonine-protein kinase haspin homolog	2451	20	0	0.847	8	C:GO:0005634; F:GO:0005524; P:GO:0006338; C:GO:0005737; F:GO:0072354; P:GO:0006468; P:GO:0035556; P:GO:0000278	EC:2.7.11.1	P:GO:0000278; F:GO:0072354; C:GO:0005737; C:GO:0005634; P:GO:0035556; F:GO:0005524; F:GO:0004672; P:GO:0006468
S02_77506277		0	0	0	0	0	0	0	0	0
S02_77506245	HUMLU.APOL.r2.02P2G0539700	uncharacterized protein LOC133794223	2527	20	7.10542e-95	0.5574	5	F:GO:0003676; F:GO:0004523; P:GO:0006508; C:GO:0016020; F:GO:0008234	0	no GO terms
S02_77506277		0	0	0	0	0	0	0	0	0
S03_85982599	HUMLU.APOL.r2.03P2G0798700	Zinc finger transcription factor	2519	20	0	0.7307	0	-	no GO terms	0
S03_85982608		0	0	0	0	0	0	0	0	0
S04_40533961	HUMLU.APOL.r2.04P2G1028000	L-type lectin-domain containing receptor kinase IX.1-like	2091	20	0	0.8538	6	P:GO:0098542; F:GO:0005524; F:GO:0004674; P:GO:0006468; F:GO:0030246; C:GO:0005886	EC:2.7.11.1	F:GO:0030246; F:GO:0005524; F:GO:0004672; P:GO:0006468; C:GO:0005886
S04_84759309	HUMLU.APOL.r2.04P2G1066500	G-type lectin S-receptor-like serine/threonine-protein kinase At1g61550	571	20	2.29638e-52	0.9217	0	-	no IPS match	0
S04_84759309	HUMLU.APOL.r2.04P2G1066600	cytochrome P450 78A7	2929	20	0	0.8952	5	C:GO:0016020; F:GO:0004497; F:GO:0005506; F:GO:0016705; F:GO:0020037	EC:1.14	F:GO:0004497; F:GO:0020037; F:GO:0016705; F:GO:0005506
S04_86517064	HUMLU.APOL.r2.04P2G1068500	uncharacterized protein LOC133780063	576	20	3.27183e-128	0.8886	2	F:GO:0008234; P:GO:0006508	EC:3.4	P:GO:0006508; F:GO:0008234
S04_86517064	HUMLU.APOL.r2.04P2G1068600	DNA-directed RNA polymerase II subunit 4	417	20	1.3516e-96	0.9942	8	P:GO:0045948; F:GO:0000166; C:GO:0000932; P:GO:0031990; F:GO:0031369; P:GO:0006367; P:GO:0000288; C:GO:0005665	-	C:GO:0030880; P:GO:0006352; C:GO:0005665; P:GO:0045948; P:GO:0031990; P:GO:0006367; P:GO:0000288; P:GO:0034402; C:GO:0000932; F:GO:0031369; F:GO:0000166; P:GO:0044237
S05_110100766	HUMLU.APOL.r2.05P2G1475900	ABC transporter F family member 4	3042	20	0	0.9378	3	F:GO:0005524; F:GO:0016829; F:GO:0016887	EC:4; EC:3.6.1.15	F:GO:0016887; F:GO:0005524
S05_180827168	HUMLU.APOL.r2.05P2G1517900	ethanolamine-phosphate cytidylyltransferase	2240	20	0	0.9332	4	F:GO:0004306; P:GO:0006646; C:GO:0005737; C:GO:0016020	EC:2.7.7.14	F:GO:0003824; P:GO:0009058; P:GO:0006646; F:GO:0004306; C:GO:0005737
S05_180827168	HUMLU.APOL.r2.05P2G1518000	uncharacterized protein LOC133817949	417	20	3.67291e-59	0.5934	0	-	no GO terms	0
S06_210664784	HUMLU.APOL.r2.06P2G1847400	carbonic anhydrase 2-like	2161	20	0	0.8788	4	C:GO:0016020; F:GO:0004089; F:GO:0008270; P:GO:0015976	EC:4.2.1.1	F:GO:0004089; F:GO:0008270; P:GO:0015976
S06_217842894	HUMLU.APOL.r2.06P2G1869300	cysteine synthase 2	1639	20	0	0.898	4	C:GO:0005737; C:GO:0016020; F:GO:0004124; P:GO:0006535	EC:2.5.1.47	F:GO:0004124; C:GO:0005737; P:GO:0019344; P:GO:0006535
S06_217842894	HUMLU.APOL.r2.06P2G1869400	putative disease resistance RPP13-like protein 1	4226	20	0	0.7792	2	P:GO:0098542; F:GO:0043531	-	F:GO:0043531; P:GO:0006952; P:GO:0098542
S06_217842894	HUMLU.APOL.r2.06P2G1869500	receptor-like protein 53	4393	20	0	0.7104	2	C:GO:0005886; F:GO:0005515	-	F:GO:0005515
S06_217842894		0	0	0	0	0	0	0	0	0
S06_217842894	HUMLU.APOL.r2.06P2G1869600	putative receptor protein kinase ZmPK1	2866	20	0	0.7916	6	F:GO:0005524; P:GO:0048544; P:GO:0006468; F:GO:0004674; F:GO:0106310; C:GO:0005886	EC:2.7.11.1	P:GO:0048544; F:GO:0005524; F:GO:0004672; P:GO:0006468; F:GO:0004674
S06_217842894	HUMLU.APOL.r2.06P2G1869700	putative disease resistance RPP13-like protein 1	2510	20	0	0.8384	3	P:GO:0098542; F:GO:0005524; F:GO:0043531	-	F:GO:0043531; P:GO:0006952; P:GO:0098542
S06_217842894	HUMLU.APOL.r2.06P2G1869800	receptor-like protein 33	4194	20	0	0.7006	2	C:GO:0005886; F:GO:0005515	-	F:GO:0005515
S06_217842894		0	0	0	0	0	0	0	0	0
S06_222448030	HUMLU.APOL.r2.06P2G1889200	putative amino acid permease 7	3372	20	0	0.7321	5	F:GO:0015293; F:GO:0015171; P:GO:0003333; P:GO:0009734; C:GO:0005886	-	C:GO:0005886
S06_222448030	HUMLU.APOL.r2.06P2G1889300	probable amino acid permease 7	2818	20	0	0.9215	5	F:GO:0015293; F:GO:0015171; P:GO:0003333; P:GO:0009734; C:GO:0005886	-	C:GO:0005886
S06_222448030	HUMLU.APOL.r2.06P2G1889400	transcription factor MYB80	2279	20	0	0.8633	6	C:GO:0016020; F:GO:0015171; F:GO:0015293; P:GO:0003333; P:GO:0009734; P:GO:0048658	-	no GO terms
S06_222448030	HUMLU.APOL.r2.06P2G1889500	proteasome activator subunit 4	5741	20	0	0.9338	7	C:GO:0005634; C:GO:0005829; F:GO:0016504; F:GO:0070577; F:GO:0070628; P:GO:0006281; P:GO:0010499	-	F:GO:0070577; F:GO:0070628; F:GO:0016504; C:GO:0005829; C:GO:0005634; P:GO:0010499
S06_222448030	HUMLU.APOL.r2.06P2G1889600	BRASSINOSTEROID INSENSITIVE 1-associated receptor kinase 1-like isoform X1	5146	20	0	0.8894	5	F:GO:0005524; F:GO:0005515; C:GO:0016020; P:GO:0006468; F:GO:0004674	EC:2.7.11.1	F:GO:0004672; P:GO:0006468; F:GO:0005515; F:GO:0005524
S06_222448030	HUMLU.APOL.r2.06P2G1889700	photosystem I chlorophyll a/b-binding protein 6, chloroplastic	2389	20	0	0.9152	8	F:GO:0005524; C:GO:0009523; C:GO:0009522; F:GO:0004672; F:GO:0016168; P:GO:0009768; P:GO:0009416; C:GO:0009535	EC:2.7.1	P:GO:0009765; C:GO:0016020; P:GO:0009768; P:GO:0009416
S06_222448030	HUMLU.APOL.r2.06P2G1889800	pollen receptor-like kinase 3	1902	20	0	0.8573	5	C:GO:0016020; F:GO:0004672; F:GO:0005515; F:GO:0005524; P:GO:0006468	EC:2.7.1	F:GO:0004672; P:GO:0006468; F:GO:0005515; F:GO:0005524
S06_222448030	HUMLU.APOL.r2.06P2G1889900	RNA polymerase II elongation factor	1315	20	1.28652e-150	0.8653	3	C:GO:0016020; F:GO:0003746; P:GO:0006414	-	no GO terms
S06_222448030	HUMLU.APOL.r2.06P2G1890000	THO complex subunit 3	1760	20	0	0.9758	3	C:GO:0000445; F:GO:0005515; P:GO:0006406	-	F:GO:0005515; P:GO:0006406; C:GO:0000445
S06_222448030	HUMLU.APOL.r2.06P2G1890100	probable ribosome biogenesis protein RLP24	1739	20	2.59599e-115	0.9007	2	C:GO:0005730; P:GO:0042273	-	P:GO:0042273; C:GO:0005730
S08_138030842	HUMLU.APOL.r2.08P2G2207800	Ty3/gypsy retrotransposon protein	6217	20	0	0.726	1	C:GO:0110165	-	no GO terms
S08_270007223	HUMLU.APOL.r2.08P2G2319300	uncharacterized protein LOC133819199	963	20	2.75344e-172	0.6817	2	F:GO:0008234; P:GO:0006508	EC:3.4	P:GO:0006508; F:GO:0008234
S08_270007223	HUMLU.APOL.r2.08P2G2319400	GYF domain containing protein	5470	20	0	0.8451	2	F:GO:0005515; P:GO:0044238	-	F:GO:0005515
S09_64849942	HUMLU.APOL.r2.09P2G2520600	ruBisCO large subunit-binding protein subunit beta, chloroplastic-like	543	20	1.28073e-80	0.6935	2	F:GO:0003676; F:GO:0008270	-	no GO terms
S09_64850003		0	0	0	0	0	0	0	0	0
S09_81160529	HUMLU.APOL.r2.09P2G2534200	---NA---	1186	0	null	NaN%	0	-	no IPS match	0
S09_215414738	HUMLU.APOL.r2.09P2G2651000	maturase	4764	20	0	0.9527	5	F:GO:0003964; C:GO:0005739; P:GO:0006278; P:GO:0006315; P:GO:0090615	EC:2.7.7.49	P:GO:0006397
S09_215414741		0	0	0	0	0	0	0	0	0
S09_215414738	HUMLU.APOL.r2.09P2G2651100	apocytochrome b	1191	20	0	0.985	6	F:GO:0046872; F:GO:0008121; C:GO:0045275; P:GO:1902600; P:GO:0006122; C:GO:0005743	EC:1.10; EC:7.1.1.8	F:GO:0009055; F:GO:0008121; C:GO:0045275; F:GO:0016491; C:GO:0016020; P:GO:0006122; C:GO:0031224; C:GO:0005750; P:GO:0022904
S09_215414741		0	0	0	0	0	0	0	0	0
S09_215414738	HUMLU.APOL.r2.09P2G2651200	ribosomal protein S12	378	20	1.55482e-81	0.98	4	F:GO:0003735; C:GO:0005739; C:GO:0015935; P:GO:0006412	-	C:GO:0015935; P:GO:0006412; F:GO:0003735; C:GO:0005840
S09_215414741		0	0	0	0	0	0	0	0	0
S09_215414738	HUMLU.APOL.r2.09P2G2651300	ATPase subunit 8	480	20	7.73249e-113	0.9662	7	F:GO:0005524; C:GO:0031966; C:GO:0045263; P:GO:1902600; F:GO:0046961; P:GO:0015986; F:GO:0046933	EC:6; EC:7.2.2	C:GO:0005739; C:GO:0016020
S09_215414741		0	0	0	0	0	0	0	0	0
S09_264412553	HUMLU.APOL.r2.09P2G2712100	uncharacterized protein LOC133798752	1440	13	4.65204e-21	0.7981	0	-	no IPS match	0
S09_264412553	HUMLU.APOL.r2.09P2G2712200	G-type lectin S-receptor-like serine/threonine-protein kinase At4g03230	3144	20	0	0.7584	4	F:GO:0005524; P:GO:0048544; P:GO:0006468; F:GO:0004674	EC:2.7.11.1	F:GO:0004674; F:GO:0004672; P:GO:0006468; P:GO:0048544; F:GO:0005524
S09_264412553		0	0	0	0	0	0	0	0	0
S10_30078451	HUMLU.APOL.r2.10P2G2877200	homeobox-leucine zipper protein ATHB-6 isoform X1	1626	20	0	0.7356	5	C:GO:0005634; P:GO:0045893; F:GO:0043565; F:GO:0000981; P:GO:0006357	-	F:GO:0003677; P:GO:0006355; F:GO:0043565; F:GO:0003700; P:GO:0045893; C:GO:0005634; F:GO:0000981
S10_30078451	HUMLU.APOL.r2.10P2G2877300	uncharacterized protein LOC133779390	846	20	0	0.7765	0	-	no GO terms	0
S10_30078451	HUMLU.APOL.r2.10P2G2877400	queuine tRNA-ribosyltransferase catalytic subunit 1	2093	20	0	0.9697	4	F:GO:0046872; C:GO:0005829; P:GO:0101030; F:GO:0008479	EC:2.4.2.64	F:GO:0016763; P:GO:0006400; P:GO:0101030; F:GO:0008479; C:GO:0005829
