# Supplementary material for: Association-Based Analysis of Verticillium Wilt Resistance in a Bi-Parental Hop (Humulus lupulus L.) Population for Marker Development in Breeding
Source: Plants (Basel). 2026 May 29;15(11):1667. doi: 10.3390/plants15111667 (PMC13259542; doi:10.3390/plants15111667)
Supplement: Supplementary file 1 [file plants-15-01667-s001.zip › Supplementary_file_S2.xlsx]

## Sheet: Supplement_2
Supplementary file S2: Text file containing sequencing data by sample and mapping report to both phases of Apollo genome. The file contains sample name, total nucleotides, total sequences and for each phase number of mapped reads, percent of mapped reads, number of properly paired reads, percent of properly paired reads, number of singletons and percent of singletons.
			Mapping to phase 1						Mapping to phase 2
Sample	Total nucleotides	Total sequences in data set	Number of mapped reads	Pecent of mapped reads (%)	Number of properly paired reads	Percent of properly paired reads (%)	Number of singletons	Percent of singletons (%)	Number of mapped reads	Pecent of mapped reads (%)	Number of properly paired reads	Percent of properly paired reads (%)	Number of singletons	Percent of singletons (%)
1	857068806	7106916	6702329	93.37	6532654	91.92	3704	0.05	6663131	93.29	6585556	92.66	3881	0.05
2	640146012	5142768	5122060	98.59	4994050	97.11	2503	0.05	5096205	98.54	5032832	97.86	2915	0.06
3	573166298	4707862	4583591	96.53	4489794	95.37	2453	0.05	4570922	96.38	4495068	95.48	3054	0.06
4	851900156	6881990	6749278	97.1	6584256	95.67	3773	0.05	6714757	97.02	6631456	96.36	4254	0.06
5	734638074	5858486	5832177	98.61	5696916	97.24	3226	0.06	5812773	98.52	5716004	97.57	3686	0.06
6	626887797	5056930	5053627	98.9	4922780	97.35	2903	0.06	5028080	98.84	4961340	98.11	3161	0.06
7	775477829	6259572	6218731	98.54	6102042	97.48	2850	0.05	6206312	98.41	6103410	97.51	3473	0.06
8	475119553	3914404	3875542	97.97	3773688	96.41	2230	0.06	3854007	97.91	3805944	97.23	2438	0.06
9	621616857	5069382	5072114	99.21	4973734	98.11	2417	0.05	5056667	99.08	4985068	98.34	2891	0.06
10	416143948	3434648	3443524	99.02	3339050	97.22	1894	0.06	3418305	99.01	3379032	98.38	1750	0.05
11	510003859	4216508	3998625	94.15	3927378	93.14	2162	0.05	3998569	93.96	3912044	92.78	3472	0.08
12	503061975	4159782	4145143	98.52	4028656	96.85	2370	0.06	4119416	98.49	4067970	97.79	2242	0.05
13	630654553	5080308	5071647	98.75	4936872	97.18	2783	0.05	5044261	98.69	4976878	97.96	3002	0.06
14	335137056	2770556	2762160	98.67	2691562	97.15	1566	0.06	2751351	98.58	2704354	97.61	1766	0.06
15	428697970	3445984	3459739	99.37	3379984	98.08	2110	0.06	3443042	99.31	3398432	98.62	2133	0.06
16	356561941	2876106	2886959	99.37	2822900	98.15	1574	0.05	2874224	99.25	2832660	98.49	1825	0.06
17	321536237	2598064	2606194	99.39	2550192	98.16	1623	0.06	2598616	99.28	2556148	98.39	1939	0.07
18	357978353	2849174	2863709	99.49	2796984	98.17	1778	0.06	2850887	99.42	2810944	98.66	1836	0.06
19	268793543	2175442	2176207	99.26	2137202	98.24	1516	0.07	2171488	99.1	2135774	98.18	1834	0.08
20	460030326	3717742	3737826	99.56	3655664	98.33	2386	0.06	3720430	99.45	3669134	98.69	2768	0.07
21	363032105	2918544	2926889	99.31	2862762	98.09	1683	0.06	2917268	99.22	2869102	98.31	1918	0.07
22	351777668	2858496	2873396	99.5	2808496	98.25	1727	0.06	2862922	99.4	2815764	98.51	1989	0.07
23	359461234	2828334	2834460	99.28	2772656	98.03	1831	0.06	2822980	99.17	2784382	98.45	2167	0.08
24	413139958	3333632	3344602	99.53	3284578	98.53	2172	0.07	3337898	99.37	3283072	98.48	2636	0.08
25	377274118	3025788	3037603	99.48	2975224	98.33	1959	0.06	3026786	99.4	2984592	98.64	2192	0.07
26	296000774	2337644	2327647	98.65	2277816	97.44	1476	0.06	2321424	98.57	2283250	97.67	1672	0.07
27	379753781	3047934	3059521	99.42	2992730	98.19	1687	0.06	3046997	99.33	3005176	98.6	1795	0.06
28	493619697	3937968	3956792	99.51	3871892	98.32	2307	0.06	3936207	99.43	3893174	98.86	2476	0.06
29	387007875	3037098	3047844	99.37	2978822	98.08	1787	0.06	3036445	99.29	2990350	98.46	1945	0.06
30	323428739	2561984	2569516	99.47	2520886	98.4	1600	0.06	2564554	99.35	2522632	98.46	1866	0.07
31	335622124	2643294	2656869	99.6	2601160	98.41	1586	0.06	2649741	99.48	2606508	98.61	2016	0.08
32	333525210	2637156	2641884	99.36	2592456	98.3	1526	0.06	2636136	99.24	2594048	98.37	1833	0.07
33	637372349	4955300	4976232	99.49	4870378	98.29	3056	0.06	4955925	99.41	4891586	98.71	3364	0.07
34	520806058	4158628	4171257	99.43	4090296	98.36	2428	0.06	4160922	99.33	4095990	98.49	2726	0.07
35	200386470	1642594	1652971	99.56	1611092	98.08	1060	0.06	1645744	99.52	1619918	98.62	1027	0.06
36	423845277	3372358	3387294	99.5	3316498	98.34	1678	0.05	3375447	99.41	3326760	98.65	1954	0.06
37	287982424	2318300	2317327	99.13	2273524	98.07	1411	0.06	2311048	99.03	2277468	98.24	1542	0.07
38	308418498	2491982	2499441	99.31	2443334	98.05	1625	0.07	2487248	99.26	2456978	98.6	1692	0.07
39	262611671	2140406	2151669	99.43	2096774	97.96	1480	0.07	2138854	99.4	2113118	98.73	1452	0.07
40	283287695	2308342	2329406	99.64	2259822	97.9	1552	0.07	2316215	99.65	2279076	98.73	1460	0.06
41	353394955	2929118	2948878	99.64	2880610	98.34	1873	0.06	2938073	99.59	2891134	98.7	1844	0.06
42	400021910	3276054	3296491	99.55	3215982	98.17	2383	0.07	3283398	99.48	3228794	98.56	2399	0.07
43	247762121	2058142	2072281	99.51	2016748	97.99	1387	0.07	2058730	99.49	2034166	98.84	1208	0.06
44	242035907	1998818	2012270	99.54	1959906	98.05	1248	0.06	2003944	99.49	1969534	98.53	1277	0.06
45	372631995	2948552	2952474	99.34	2898398	98.3	1925	0.07	2946389	99.22	2900208	98.36	2257	0.08
46	338453220	2759372	2769572	99.09	2686744	97.37	2225	0.08	2753627	99.07	2707730	98.13	2054	0.07
47	314325159	2586204	2603306	99.57	2540726	98.24	1552	0.06	2592474	99.49	2550516	98.62	1591	0.06
48	325490340	2637498	2645040	99.36	2590396	98.21	1440	0.05	2633593	99.26	2599346	98.55	1707	0.06
49	268081296	2165494	2183580	99.59	2120078	97.9	1517	0.07	2167573	99.6	2142816	98.95	1351	0.06
50	251596287	2041576	2055749	99.52	1998624	97.9	1461	0.07	2042475	99.51	2016806	98.79	1316	0.06
51	410914572	3327664	3354872	99.62	3263372	98.07	2278	0.07	3333635	99.62	3291918	98.93	2096	0.06
52	442766598	3462200	3482956	99.58	3402978	98.29	2118	0.06	3470707	99.49	3414758	98.63	2431	0.07
53	383038261	3100300	3116784	99.51	3044196	98.19	1863	0.06	3103978	99.42	3056934	98.6	2094	0.07
54	448038946	3582516	3606865	99.61	3518714	98.22	2362	0.07	3592875	99.53	3534336	98.66	2624	0.07
55	311252105	2461644	2472414	99.49	2417148	98.19	1553	0.06	2464281	99.38	2425982	98.55	1843	0.07
56	316730225	2544904	2553094	99.37	2496892	98.11	1480	0.06	2543261	99.28	2508050	98.55	1748	0.07
57	441024095	3430508	3452882	99.63	3371414	98.28	1999	0.06	3442009	99.5	3381452	98.57	2740	0.08
58	387595388	3099476	3094754	99.06	3039708	98.07	1971	0.06	3087771	98.91	3040564	98.1	2275	0.07
59	343547286	2717540	2729691	99.48	2669568	98.23	1662	0.06	2719929	99.39	2679220	98.59	1838	0.07
60	195643928	1591498	1597019	99.37	1560858	98.07	1198	0.08	1591582	99.31	1566270	98.41	1233	0.08
61	471102353	3806084	3821976	99.44	3737894	98.21	2219	0.06	3807102	99.36	3752540	98.59	2344	0.06
62	256807304	2027294	2036609	99.5	1991020	98.21	1407	0.07	2030213	99.37	1996698	98.49	1661	0.08
63	266675917	2182110	2199000	99.47	2132802	97.74	1484	0.07	2182654	99.46	2156258	98.82	1356	0.06
64	338948189	2691128	2714719	99.66	2638260	98.04	1765	0.07	2705756	99.63	2650002	98.47	1764	0.07
65	255681825	2036796	2044580	99.42	1997266	98.06	1319	0.06	2037433	99.32	2005062	98.44	1500	0.07
66	249671902	2044750	2048521	99.21	2002978	97.96	1310	0.06	2042494	99.15	2009124	98.26	1319	0.06
67	337710116	2722684	2741209	99.57	2671686	98.13	1802	0.07	2727909	99.54	2688080	98.73	1765	0.06
68	367367577	2917840	2935921	99.54	2864498	98.17	1590	0.05	2918379	99.5	2886874	98.94	1615	0.06
69	548200914	4309288	4326371	99.52	4240378	98.4	2574	0.06	4316400	99.43	4247250	98.56	2979	0.07
70	317901756	2528772	2524090	98.93	2472216	97.76	1746	0.07	2515583	98.81	2477816	97.98	2086	0.08
71	259568508	2107510	2114315	99.39	2068824	98.16	1334	0.06	2104791	99.29	2076288	98.52	1434	0.07
72	493277258	3916486	3926465	99.28	3838436	98.01	2708	0.07	3910252	99.18	3853952	98.4	2855	0.07
73	485902506	3848042	3856480	99.39	3785054	98.36	2480	0.06	3847592	99.22	3783578	98.32	2764	0.07
74	168040543	1383520	1391350	99.44	1355440	97.97	912	0.07	1382911	99.42	1366500	98.77	943	0.07
75	481022696	3775072	3793684	99.55	3710980	98.3	2461	0.07	3780776	99.44	3719442	98.53	2935	0.08
76	423011725	3398140	3332208	97.3	3272516	96.3	2575	0.08	3325437	97.18	3273076	96.32	2784	0.08
77	415795289	3316768	3324423	99.3	3254800	98.13	1985	0.06	3307987	99.23	3273872	98.71	2103	0.06
78	649991523	5123760	5135982	99.27	5022860	98.03	3333	0.07	5118274	99.17	5038230	98.33	3742	0.07
79	326837025	2665858	2675454	99.52	2624258	98.44	1640	0.06	2668569	99.36	2627576	98.56	2136	0.08
80	480555236	3850374	3863126	99.37	3779020	98.15	2345	0.06	3847969	99.28	3793384	98.52	2707	0.07
81	334111681	2664846	2668201	99.36	2621754	98.38	1587	0.06	2664081	99.21	2621264	98.36	2059	0.08
82	225269521	1821522	1835165	99.61	1785848	98.04	1274	0.07	1827187	99.57	1796716	98.64	1241	0.07
83	112212065	906702	808373	88.38	788488	86.96	1606	0.18	806781	88.36	791108	87.25	1568	0.17
84	390012368	3121338	3129143	99.39	3068454	98.31	1887	0.06	3120387	99.27	3072926	98.45	2276	0.07
85	286978552	2308692	2317448	99.42	2265594	98.13	1383	0.06	2310708	99.32	2270460	98.34	1659	0.07
86	562742813	4487842	4506368	99.44	4407578	98.21	3055	0.07	4493938	99.31	4414000	98.35	3446	0.08
87	437952713	3485910	3498472	99.46	3428562	98.35	1815	0.05	3490306	99.33	3430880	98.42	2163	0.06
88	583453009	4624908	4643554	99.47	4548310	98.34	2960	0.06	4628030	99.34	4557474	98.54	3511	0.08
89	413992983	3354528	3362361	99.37	3296242	98.26	2371	0.07	3353342	99.24	3300944	98.4	2758	0.08
90	335557393	2724568	2735069	99.45	2675888	98.21	1789	0.07	2724816	99.36	2686776	98.61	2068	0.08
91	248112513	2015458	2027645	99.44	1972540	97.87	1334	0.07	2015864	99.44	1989654	98.72	1254	0.06
92	337683336	2733566	2748334	99.53	2684772	98.22	1566	0.06	2735949	99.44	2697494	98.68	1809	0.07
93	779910101	6066322	6093065	99.53	5969532	98.4	3490	0.06	6078406	99.39	5976094	98.51	4567	0.08
94	407105138	3309654	3330002	99.49	3242410	97.97	2203	0.07	3315948	99.46	3261270	98.54	2147	0.06
95	215786535	1790238	1805020	99.6	1753946	97.97	1145	0.06	1793019	99.61	1770756	98.91	1032	0.06
96	469277984	3723520	3583763	95.3	3502660	94.07	2330	0.06	3566522	95.15	3516554	94.44	2518	0.07
97	381652958	3059622	3056306	99.09	3001650	98.11	1834	0.06	3049273	98.94	3000154	98.06	2139	0.07
98	507378374	4034668	4034670	99.19	3961006	98.17	2315	0.06	4020087	99.05	3970636	98.41	2770	0.07
99	445134622	3530066	3547093	99.59	3475636	98.46	2131	0.06	3540859	99.44	3475094	98.44	2718	0.08
100	402594530	3286460	3305258	99.53	3227686	98.21	2003	0.06	3286477	99.46	3249440	98.87	2105	0.06
101	664701797	5230872	5227241	99.06	5125706	97.99	3070	0.06	5213739	98.95	5131826	98.11	3470	0.07
102	257192097	2061724	2077121	99.44	2012478	97.61	1494	0.07	2063015	99.42	2032296	98.57	1375	0.07
103	238541266	1884376	1890231	99.35	1848930	98.12	1093	0.06	1882309	99.27	1857980	98.6	1165	0.06
104	252357879	2072750	2090652	99.52	2025136	97.7	1474	0.07	2074124	99.56	2051218	98.96	1240	0.06
105	406705884	3262704	3277722	99.46	3204372	98.21	1725	0.05	3265204	99.36	3216494	98.58	2061	0.06
106	552903497	4407004	4429534	99.57	4335762	98.38	2658	0.06	4414951	99.48	4348866	98.68	2927	0.07
107	543682393	4268144	4282951	99.33	4185090	98.05	2731	0.06	4262065	99.27	4209152	98.62	2915	0.07
108	357683421	2888858	2890943	99.3	2840682	98.33	1605	0.06	2884759	99.16	2841382	98.36	1924	0.07
109	321998220	2665948	2688547	99.64	2613072	98.02	1794	0.07	2676169	99.64	2630834	98.68	1677	0.06
110	480145672	3810666	3828882	99.51	3740118	98.15	2726	0.07	3818359	99.4	3749558	98.4	3039	0.08
111	505703166	3987652	3976156	98.84	3890930	97.57	2735	0.07	3962992	98.73	3904302	97.91	2972	0.07
112	362851175	2872024	2878548	99.4	2818880	98.15	2037	0.07	2872079	99.29	2824546	98.35	2328	0.08
113	462835763	3647324	3662013	99.43	3573178	97.97	2711	0.07	3646817	99.28	3590044	98.43	3271	0.09
114	320002404	2545378	2551665	99.32	2492506	97.92	2072	0.08	2544838	99.2	2498902	98.17	2347	0.09
115	505245531	4014344	4016074	99.28	3941128	98.18	3099	0.08	4007224	99.13	3942516	98.21	3538	0.09
116	469994135	3706256	3720980	99.51	3639864	98.21	2509	0.07	3711251	99.4	3649156	98.46	2830	0.08
117	406874448	3249722	3265442	99.57	3194748	98.31	2270	0.07	3259000	99.4	3194302	98.29	2770	0.09
118	388197919	3047456	3044992	98.98	2973446	97.57	2178	0.07	3034091	98.86	2986046	97.98	2497	0.08
119	444778009	3564748	3579455	99.54	3501260	98.22	3067	0.09	3572219	99.4	3504878	98.32	3489	0.1
120	444939985	3514328	3529664	99.57	3454486	98.3	2663	0.08	3520684	99.41	3458468	98.41	3132	0.09
121	318471137	2498602	2512488	99.57	2448580	98	1997	0.08	2502807	99.46	2460960	98.49	2231	0.09
122	438407562	3469216	3489219	99.53	3397570	97.93	2508	0.07	3471674	99.42	3421902	98.64	2854	0.08
123	579354575	4538244	4562631	99.5	4444544	97.94	3406	0.08	4542298	99.4	4471442	98.53	3612	0.08
124	428452959	3330540	3341295	99.54	3275998	98.36	2210	0.07	3334100	99.4	3278796	98.45	2490	0.07
125	355688035	2776496	2787341	99.4	2714232	97.76	2384	0.09	2775946	99.33	2733006	98.43	2559	0.09
126	353587870	2777868	2791306	99.47	2718736	97.87	2036	0.07	2778647	99.4	2737848	98.56	2297	0.08
127	390398413	3072844	3082760	99.4	3010814	97.98	2345	0.08	3076435	99.27	3013978	98.08	2667	0.09
128	645332246	5034328	5027425	98.87	4902936	97.39	4081	0.08	5008934	98.78	4925730	97.84	4307	0.09
129	596057495	4708976	4736361	99.61	4625010	98.22	3432	0.07	4728131	99.49	4626906	98.26	3973	0.08
130	244513775	1967210	1980119	99.65	1928500	98.03	1607	0.08	1974988	99.56	1933942	98.31	1677	0.09
131	497540114	3901370	3918820	99.58	3837538	98.36	2476	0.06	3909772	99.44	3841646	98.47	2800	0.07
132	355106251	2828704	2838624	99.52	2780836	98.31	2214	0.08	2831601	99.37	2785314	98.47	2525	0.09
133	395311701	3148958	3164090	99.61	3097518	98.37	2405	0.08	3158525	99.45	3098184	98.39	2963	0.09
134	334831470	2659688	2675396	99.4	2593180	97.5	2363	0.09	2659333	99.38	2619956	98.51	2088	0.08
135	358612927	2853216	2877965	99.69	2790226	97.79	2219	0.08	2867043	99.64	2807312	98.39	2171	0.08
136	244132201	1978332	1985294	99.4	1937638	97.94	1606	0.08	1979165	99.34	1944622	98.3	1567	0.08
137	299106353	2398268	2408426	99.41	2346172	97.83	1841	0.08	2397208	99.31	2359762	98.39	1929	0.08
138	410233153	3251840	3270575	99.53	3181844	97.85	2607	0.08	3256193	99.47	3205752	98.58	2812	0.09
139	496168060	4092056	2008822	48.88	1964084	48	2250	0.05	2001098	48.78	1976652	48.3	2087	0.05
140	292431604	2356198	2373295	99.46	2296082	97.45	2010	0.09	2360964	99.45	2318404	98.4	1848	0.08
141	347678031	2782122	2788733	99.3	2724514	97.93	2084	0.07	2778003	99.19	2737794	98.41	2289	0.08
142	211035769	1673116	1684442	99.56	1633612	97.64	1499	0.09	1676024	99.53	1649186	98.57	1425	0.09
2_1	22620066230	90550320	103821661	99.52	58851776	64.99	295078	0.33	101515843	99.62	68834298	76.02	222367	0.25
WyeTarget	20829318283	83384996	91518773	99.51	62200430	74.59	233701	0.28	90638708	99.55	66285906	79.49	208004	0.25
