# Supplementary material for: Association-Based Analysis of Verticillium Wilt Resistance in a Bi-Parental Hop (Humulus lupulus L.) Population for Marker Development in Breeding
Source: Plants (Basel). 2026 May 29;15(11):1667. doi: 10.3390/plants15111667 (PMC13259542; doi:10.3390/plants15111667)
Supplement: Supplementary file 1 [file plants-15-01667-s001.zip › Supplementary_file_S5.xlsx]

## Sheet: MLM
Supplementary file S5: SNP names, positions (CHR and BP) and p values by different model for phase 1. Each sheet represents selection of SNPS with p<0.001 by particular model (in bold) and its p-values of other models for comparison.
SNP1	CHR2	BP3	P_MLM4	P_FarmCPU5	P_BLINK6	P_MLMM6	P_MLM_TASSEL7
S09_177368328	9	177368328	5.69892e-05	1.0896e-05	1.0896e-05	1.53044e-05	0.00014965
S08_271060364	8	271060364	0.000315234	0.000106544	0.000106544	0.000139843	0.00171
S01_170688839	1	170688839	0.000341471	0.000118118	0.000118118	0.000154552	0.00018182
S01_170688849	1	170688849	0.000341471	0.000118118	0.000118118	0.000154552	0.00018182
S01_170688858	1	170688858	0.000341471	0.000118118	0.000118118	0.000154552	0.00018182
S01_170688863	1	170688863	0.000341471	0.000118118	0.000118118	0.000154552	0.00031317
S02_47001445	2	47001445	0.00053671	0.000210391	0.000210391	0.000270607	0.00301
S02_47001453	2	47001453	0.00053671	0.000210391	0.000210391	0.000270607	0.00052747
S07_165499997	7	165499997	0.00055186	0.000217909	0.000217909	0.00028001	0.00372
S10_212010309	10	212010309	0.000745468	0.000318119	0.000318119	0.000404207	0.00304
S10_212010316	10	212010316	0.000745468	0.000318119	0.000318119	0.000404207	0.00304
S10_230809195	10	230809195	0.000757747	0.000324712	0.000324712	0.000412309	0.00961
S02_47001455	2	47001455	0.000784371	0.000339042	0.000339042	0.000429945	0.00105
S09_177368321	9	177368321	0.000828502	0.000363018	0.000363018	0.000459408	0.00179
S07_36526951	7	36526951	0.000922913	0.000415214	0.000415214	0.000523344	0.00166
S05_256156774	5	256156774	0.000971124	0.000442285	0.000442285	0.000556429	0.00359
S02_187445866	2	187445866	0.000994204	0.000455301	0.000455301	0.000572354	0.00275
SNP1 = Name of SNP
CHR2 = Chromosome number
BP3 = Position on chromosome measured in base pairs
P_MLM4 = p value in MLM model in GAPIT
P_FarmCPU5 = p value in FarmCPU model in GAPTI
P_BLINK6 = p value in BLINK model in GAPIT
P_MLMM6 = p value in MLMM model in GAPIT
P_MLM_TASSEL7 = p value in MLM model in Tassel 5

## Sheet: FarmCPU
SNP1	CHR2	BP3	P_MLM4	P_FarmCPU5	P_BLINK6	P_MLMM6	P_MLM_TASSEL7
S09_177368328	9	177368328	5.69892e-05	1.0896e-05	1.0896e-05	1.53044e-05	0.00014965
S08_271060364	8	271060364	0.000315234	0.000106544	0.000106544	0.000139843	0.00171
S01_170688839	1	170688839	0.000341471	0.000118118	0.000118118	0.000154552	0.00018182
S01_170688849	1	170688849	0.000341471	0.000118118	0.000118118	0.000154552	0.00018182
S01_170688858	1	170688858	0.000341471	0.000118118	0.000118118	0.000154552	0.00018182
S01_170688863	1	170688863	0.000341471	0.000118118	0.000118118	0.000154552	0.00031317
S02_47001445	2	47001445	0.00053671	0.000210391	0.000210391	0.000270607	0.00301
S02_47001453	2	47001453	0.00053671	0.000210391	0.000210391	0.000270607	0.00052747
S07_165499997	7	165499997	0.00055186	0.000217909	0.000217909	0.00028001	0.00372
S10_212010309	10	212010309	0.000745468	0.000318119	0.000318119	0.000404207	0.00304
S10_212010316	10	212010316	0.000745468	0.000318119	0.000318119	0.000404207	0.00304
S10_230809195	10	230809195	0.000757747	0.000324712	0.000324712	0.000412309	0.00961
S02_47001455	2	47001455	0.000784371	0.000339042	0.000339042	0.000429945	0.00105
S09_177368321	9	177368321	0.000828502	0.000363018	0.000363018	0.000459408	0.00179
S07_36526951	7	36526951	0.000922913	0.000415214	0.000415214	0.000523344	0.00166
S05_256156774	5	256156774	0.000971124	0.000442285	0.000442285	0.000556429	0.00359
S02_187445866	2	187445866	0.000994204	0.000455301	0.000455301	0.000572354	0.00275
S08_296558359	8	296558359	0.00104497	0.000484221	0.000484221	0.000607618	0.00726
S07_92943921	7	92943921	0.0011226	0.000529118	0.000529118	0.000662121	0.00342
S02_47001400	2	47001400	0.00128062	0.000622166	0.000622166	0.000774852	0.00476
S02_47001436	2	47001436	0.00128062	0.000622166	0.000622166	0.000774852	0.00262
S02_47001456	2	47001456	0.00128062	0.000622166	0.000622166	0.000774852	0.00090542
S02_20584519	2	20584519	0.00129421	0.000630214	0.000630214	0.000784637	0.01516
S02_20903474	2	20903474	0.00137116	0.000676534	0.000676534	0.000840461	0.00656
S04_9835407	4	9835407	0.00139487	0.000690846	0.000690846	0.000857743	0.00607
S09_177368265	9	177368265	0.00140452	0.000696738	0.000696738	0.000864806	0.00197
S03_59269511	3	59269511	0.00144897	0.00072375	0.00072375	0.000897363	0.0037
S10_212010288	10	212010288	0.00157489	0.000801236	0.000801236	0.000990445	0.04102
S07_106601564	7	106601564	0.00164178	0.000842889	0.000842889	0.00104035	0.01651
S07_117498606	7	117498606	0.00173048	0.000898593	0.000898593	0.00110699	0.01111
S02_20584571	2	20584571	0.00175549	0.000914369	0.000914369	0.00112586	0.03078
S09_285506050	9	285506050	0.00176267	0.000918878	0.000918878	0.00113128	0.01108
S09_58194852	9	58194852	0.00181157	0.000949995	0.000949995	0.00116834	0.00319

## Sheet: BLINK
SNP1	CHR2	BP3	P_MLM4	P_FarmCPU5	P_BLINK6	P_MLMM6	P_MLM_TASSEL7
S09_177368328	9	177368328	5.69892e-05	1.0896e-05	1.0896e-05	1.53044e-05	0.00014965
S08_271060364	8	271060364	0.000315234	0.000106544	0.000106544	0.000139843	0.00171
S01_170688839	1	170688839	0.000341471	0.000118118	0.000118118	0.000154552	0.00018182
S01_170688849	1	170688849	0.000341471	0.000118118	0.000118118	0.000154552	0.00018182
S01_170688858	1	170688858	0.000341471	0.000118118	0.000118118	0.000154552	0.00018182
S01_170688863	1	170688863	0.000341471	0.000118118	0.000118118	0.000154552	0.00031317
S02_47001445	2	47001445	0.00053671	0.000210391	0.000210391	0.000270607	0.00301
S02_47001453	2	47001453	0.00053671	0.000210391	0.000210391	0.000270607	0.00052747
S07_165499997	7	165499997	0.00055186	0.000217909	0.000217909	0.00028001	0.00372
S10_212010309	10	212010309	0.000745468	0.000318119	0.000318119	0.000404207	0.00304
S10_212010316	10	212010316	0.000745468	0.000318119	0.000318119	0.000404207	0.00304
S10_230809195	10	230809195	0.000757747	0.000324712	0.000324712	0.000412309	0.00961
S02_47001455	2	47001455	0.000784371	0.000339042	0.000339042	0.000429945	0.00105
S09_177368321	9	177368321	0.000828502	0.000363018	0.000363018	0.000459408	0.00179
S07_36526951	7	36526951	0.000922913	0.000415214	0.000415214	0.000523344	0.00166
S05_256156774	5	256156774	0.000971124	0.000442285	0.000442285	0.000556429	0.00359
S02_187445866	2	187445866	0.000994204	0.000455301	0.000455301	0.000572354	0.00275
S08_296558359	8	296558359	0.00104497	0.000484221	0.000484221	0.000607618	0.00726
S07_92943921	7	92943921	0.0011226	0.000529118	0.000529118	0.000662121	0.00342
S02_47001400	2	47001400	0.00128062	0.000622166	0.000622166	0.000774852	0.00476
S02_47001436	2	47001436	0.00128062	0.000622166	0.000622166	0.000774852	0.00262
S02_47001456	2	47001456	0.00128062	0.000622166	0.000622166	0.000774852	0.00090542
S02_20584519	2	20584519	0.00129421	0.000630214	0.000630214	0.000784637	0.01516
S02_20903474	2	20903474	0.00137116	0.000676534	0.000676534	0.000840461	0.00656
S04_9835407	4	9835407	0.00139487	0.000690846	0.000690846	0.000857743	0.00607
S09_177368265	9	177368265	0.00140452	0.000696738	0.000696738	0.000864806	0.00197
S03_59269511	3	59269511	0.00144897	0.00072375	0.00072375	0.000897363	0.0037
S10_212010288	10	212010288	0.00157489	0.000801236	0.000801236	0.000990445	0.04102
S07_106601564	7	106601564	0.00164178	0.000842889	0.000842889	0.00104035	0.01651
S07_117498606	7	117498606	0.00173048	0.000898593	0.000898593	0.00110699	0.01111
S02_20584571	2	20584571	0.00175549	0.000914369	0.000914369	0.00112586	0.03078
S09_285506050	9	285506050	0.00176267	0.000918878	0.000918878	0.00113128	0.01108
S09_58194852	9	58194852	0.00181157	0.000949995	0.000949995	0.00116834	0.00319

## Sheet: MLMM
SNP1	CHR2	BP3	P_MLM4	P_FarmCPU5	P_BLINK6	P_MLMM6	P_MLM_TASSEL7
S09_177368328	9	177368328	5.69892e-05	1.0896e-05	1.0896e-05	1.53044e-05	0.00014965
S08_271060364	8	271060364	0.000315234	0.000106544	0.000106544	0.000139843	0.00171
S01_170688839	1	170688839	0.000341471	0.000118118	0.000118118	0.000154552	0.00018182
S01_170688849	1	170688849	0.000341471	0.000118118	0.000118118	0.000154552	0.00018182
S01_170688858	1	170688858	0.000341471	0.000118118	0.000118118	0.000154552	0.00018182
S01_170688863	1	170688863	0.000341471	0.000118118	0.000118118	0.000154552	0.00031317
S02_47001445	2	47001445	0.00053671	0.000210391	0.000210391	0.000270607	0.00301
S02_47001453	2	47001453	0.00053671	0.000210391	0.000210391	0.000270607	0.00052747
S07_165499997	7	165499997	0.00055186	0.000217909	0.000217909	0.00028001	0.00372
S10_212010309	10	212010309	0.000745468	0.000318119	0.000318119	0.000404207	0.00304
S10_212010316	10	212010316	0.000745468	0.000318119	0.000318119	0.000404207	0.00304
S10_230809195	10	230809195	0.000757747	0.000324712	0.000324712	0.000412309	0.00961
S02_47001455	2	47001455	0.000784371	0.000339042	0.000339042	0.000429945	0.00105
S09_177368321	9	177368321	0.000828502	0.000363018	0.000363018	0.000459408	0.00179
S07_36526951	7	36526951	0.000922913	0.000415214	0.000415214	0.000523344	0.00166
S05_256156774	5	256156774	0.000971124	0.000442285	0.000442285	0.000556429	0.00359
S02_187445866	2	187445866	0.000994204	0.000455301	0.000455301	0.000572354	0.00275
S08_296558359	8	296558359	0.00104497	0.000484221	0.000484221	0.000607618	0.00726
S07_92943921	7	92943921	0.0011226	0.000529118	0.000529118	0.000662121	0.00342
S02_47001400	2	47001400	0.00128062	0.000622166	0.000622166	0.000774852	0.00476
S02_47001436	2	47001436	0.00128062	0.000622166	0.000622166	0.000774852	0.00262
S02_47001456	2	47001456	0.00128062	0.000622166	0.000622166	0.000774852	0.00090542
S02_20584519	2	20584519	0.00129421	0.000630214	0.000630214	0.000784637	0.01516
S02_20903474	2	20903474	0.00137116	0.000676534	0.000676534	0.000840461	0.00656
S04_9835407	4	9835407	0.00139487	0.000690846	0.000690846	0.000857743	0.00607
S09_177368265	9	177368265	0.00140452	0.000696738	0.000696738	0.000864806	0.00197
S03_59269511	3	59269511	0.00144897	0.00072375	0.00072375	0.000897363	0.0037
S10_212010288	10	212010288	0.00157489	0.000801236	0.000801236	0.000990445	0.04102

## Sheet: MLM_TASSEL
SNP1	CHR2	BP3	P_MLM4	P_FarmCPU5	P_BLINK6	P_MLMM6	P_MLM_TASSEL7
S09_177368328	9	177368328	5.69892e-05	1.0896e-05	1.0896e-05	1.53044e-05	0.00014965
S06_48630585	6	48630585	0.271706	0.260626	0.260626	0.271252	0.00014967
S01_170688839	1	170688839	0.000341471	0.000118118	0.000118118	0.000154552	0.00018182
S01_170688849	1	170688849	0.000341471	0.000118118	0.000118118	0.000154552	0.00018182
S01_170688858	1	170688858	0.000341471	0.000118118	0.000118118	0.000154552	0.00018182
S01_170688863	1	170688863	0.000341471	0.000118118	0.000118118	0.000154552	0.00031317
S02_47001453	2	47001453	0.00053671	0.000210391	0.000210391	0.000270607	0.00052747
S02_47001456	2	47001456	0.00128062	0.000622166	0.000622166	0.000774852	0.00090542
S06_48630581	6	48630581	0.22927	0.21824	0.21824	0.228342	0.00091916
S04_167151172	4	167151172	0.0247883	0.0198257	0.0198257	0.0222762	0.00091936
