# Supplementary material for: Association-Based Analysis of Verticillium Wilt Resistance in a Bi-Parental Hop (Humulus lupulus L.) Population for Marker Development in Breeding
Source: Plants (Basel). 2026 May 29;15(11):1667. doi: 10.3390/plants15111667 (PMC13259542; doi:10.3390/plants15111667)
Supplement: Supplementary file 1 [file plants-15-01667-s001.zip › Supplementary_file_S6.xlsx]

## Sheet: MLM
Supplementary file S6: SNP names, positions (CHR and BP) and p values by different model for phase 2. Each sheet represents selection of SNPS with p<0.001 by particular model (in bold) and its p-values of other models for comparison.
SNP1	CHR2	BP3	P_MLM4	P_FarmCPU5	P_BLINK6	P_MLMM6	P_MLM_TASSEL7
S04_159980635	4	159980635	2.98618e-06	3.28806e-05	7.28291e-06	2.98618e-06	1.4136e-05
S01_52552992	1	52552992	3.71332e-06	3.81603e-05	8.91891e-06	3.71332e-06	0.00837
S01_162046452	1	162046452	1.47622e-05	0.000100015	3.21844e-05	1.47622e-05	5.294e-05
S01_162046458	1	162046458	2.79029e-05	0.000157917	5.81789e-05	2.79029e-05	7.2253e-05
S09_64850003	9	64850003	3.78896e-05	0.000197232	7.73263e-05	3.78896e-05	0.00065708
S09_264412553	9	264412553	4.02741e-05	0.000206229	8.18454e-05	4.02741e-05	0.00104
S04_86517064	4	86517064	6.90542e-05	0.000306694	0.000135114	6.90542e-05	0.00116
S08_170536285	8	170536285	7.40795e-05	0.000323202	0.00014428	7.40795e-05	0.01438
S06_217842894	6	217842894	0.000104251	0.000417052	0.000198211	0.000104251	0.00126
S01_171490760	1	171490760	0.000153382	0.000558036	0.000283862	0.000153382	0.00307
S02_56531394	2	56531394	0.000172807	0.000610865	0.000317124	0.000172807	0.00216
S02_56531425	2	56531425	0.000172807	0.000610865	0.000317124	0.000172807	0.00281
S02_56531434	2	56531434	0.000180716	0.000632038	0.000330607	0.000180716	0.00281
S02_77506245	2	77506245	0.000207857	0.000703257	0.000376564	0.000207857	0.00269
S09_215414741	9	215414741	0.000210434	0.000709943	0.000380922	0.000210434	0.0014
S02_29053017	2	29053017	0.000217613	0.000728306	0.00039294	0.000217613	0.00265
S09_64849942	9	64849942	0.000257958	0.000829922	0.000460349	0.000257958	0.02421

## Sheet: FarmCPU
SNP1	CHR2	BP3	P_MLM4	P_FarmCPU5	P_BLINK6	P_MLMM6	P_MLM_TASSEL7
S01_14546316	1	14546316	0.000788402	0.00198509	0.0013009	0.000788402	0.00616
S01_149973437	1	149973437	0.000376562	0.00111144	0.000654246	0.000376562	0.00042106
S01_15137778	1	15137778	0.000720437	0.00184829	0.00119624	0.000720437	0.00445
S01_162046452	1	162046452	1.47622e-05	0.000100015	3.21844e-05	1.47622e-05	5.294e-05
S01_162046458	1	162046458	2.79029e-05	0.000157917	5.81789e-05	2.79029e-05	7.2253e-05
S01_162046464	1	162046464	0.00084641	0.00209983	0.00138947	0.00084641	0.00023342
S01_162046469	1	162046469	0.00084641	0.00209983	0.00138947	0.00084641	0.00023342
S01_162046478	1	162046478	0.00084641	0.00209983	0.00138947	0.00084641	0.00013655
S01_162046488	1	162046488	0.00084641	0.00209983	0.00138947	0.00084641	0.00013655
S01_171490749	1	171490749	0.000408653	0.00118463	0.000706076	0.000408653	0.00225
S01_171490757	1	171490757	0.000581083	0.00156013	0.000979484	0.000581083	0.00296
S01_171490760	1	171490760	0.000153382	0.000558036	0.000283862	0.000153382	0.00307
S01_21378768	1	21378768	0.000841648	0.00209083	0.00138247	0.000841648	0.01902
S01_22164009	1	22164009	0.000758508	0.0019253	0.00125502	0.000758508	0.18153
S01_52552992	1	52552992	3.71332e-06	3.81603e-05	8.91891e-06	3.71332e-06	0.00837
S01_61131446	1	61131446	0.000984303	0.00236809	0.00159902	0.000984303	0.00308
S02_29053017	2	29053017	0.000217613	0.000728306	0.00039294	0.000217613	0.00265
S02_56531394	2	56531394	0.000172807	0.000610865	0.000317124	0.000172807	0.00216
S02_56531425	2	56531425	0.000172807	0.000610865	0.000317124	0.000172807	0.00281
S02_56531434	2	56531434	0.000180716	0.000632038	0.000330607	0.000180716	0.00281
S02_77506245	2	77506245	0.000207857	0.000703257	0.000376564	0.000207857	0.00269
S02_77506277	2	77506277	0.000379906	0.00111919	0.000659705	0.000379906	0.00599
S03_85982599	3	85982599	0.00085514	0.00211723	0.00140295	0.00085514	0.01001
S03_85982608	3	85982608	0.000976884	0.00235383	0.0015878	0.000976884	0.02024
S03_92506622	3	92506622	0.000953545	0.00230884	0.00155246	0.000953545	0.01633
S04_159980635	4	159980635	2.98618e-06	3.28806e-05	7.28291e-06	2.98618e-06	1.4136e-05
S04_86517064	4	86517064	6.90542e-05	0.000306694	0.000135114	6.90542e-05	0.00116
S06_210664784	6	210664784	0.000638676	0.0016807	0.00106952	0.000638676	0.17938
S06_217842894	6	217842894	0.000104251	0.000417052	0.000198211	0.000104251	0.00126
S06_222448030	6	222448030	0.000862152	0.00213096	0.0014136	0.000862152	0.00675
S08_170536282	8	170536282	0.000708135	0.00182307	0.00117708	0.000708135	0.01387
S08_170536285	8	170536285	7.40795e-05	0.000323202	0.00014428	7.40795e-05	0.01438
S09_125195650	9	125195650	0.000398234	0.00116104	0.000689309	0.000398234	0.00877
S09_215414738	9	215414738	0.000391535	0.00114589	0.000678566	0.000391535	0.00192
S09_215414741	9	215414741	0.000210434	0.000709943	0.000380922	0.000210434	0.0014
S09_264412553	9	264412553	4.02741e-05	0.000206229	8.18454e-05	4.02741e-05	0.00104
S09_64849942	9	64849942	0.000257958	0.000829922	0.000460349	0.000257958	0.02421
S09_64850003	9	64850003	3.78896e-05	0.000197232	7.73263e-05	3.78896e-05	0.00065708
S09_81160529	9	81160529	0.000872481	0.00215159	0.0014296	0.000872481	0.03343
S09_85418277	9	85418277	0.000527688	0.00144649	0.000895543	0.000527688	0.00068994
S10_30078451	10	30078451	0.00075066	0.00190908	0.00124264	0.00075066	0.00659

## Sheet: BLINK
SNP1	CHR2	BP3	P_MLM4	P_FarmCPU5	P_BLINK6	P_MLMM6	P_MLM_TASSEL7
S04_159980635	4	159980635	2.98618e-06	3.28806e-05	7.28291e-06	2.98618e-06	1.4136e-05
S01_52552992	1	52552992	3.71332e-06	3.81603e-05	8.91891e-06	3.71332e-06	0.00837
S01_162046452	1	162046452	1.47622e-05	0.000100015	3.21844e-05	1.47622e-05	5.294e-05
S01_162046458	1	162046458	2.79029e-05	0.000157917	5.81789e-05	2.79029e-05	7.2253e-05
S09_64850003	9	64850003	3.78896e-05	0.000197232	7.73263e-05	3.78896e-05	0.00065708
S09_264412553	9	264412553	4.02741e-05	0.000206229	8.18454e-05	4.02741e-05	0.00104
S04_86517064	4	86517064	6.90542e-05	0.000306694	0.000135114	6.90542e-05	0.00116
S08_170536285	8	170536285	7.40795e-05	0.000323202	0.00014428	7.40795e-05	0.01438
S06_217842894	6	217842894	0.000104251	0.000417052	0.000198211	0.000104251	0.00126
S01_171490760	1	171490760	0.000153382	0.000558036	0.000283862	0.000153382	0.00307
S02_56531394	2	56531394	0.000172807	0.000610865	0.000317124	0.000172807	0.00216
S02_56531425	2	56531425	0.000172807	0.000610865	0.000317124	0.000172807	0.00281
S02_56531434	2	56531434	0.000180716	0.000632038	0.000330607	0.000180716	0.00281
S02_77506245	2	77506245	0.000207857	0.000703257	0.000376564	0.000207857	0.00269
S09_215414741	9	215414741	0.000210434	0.000709943	0.000380922	0.000210434	0.0014
S02_29053017	2	29053017	0.000217613	0.000728306	0.00039294	0.000217613	0.00265
S09_64849942	9	64849942	0.000257958	0.000829922	0.000460349	0.000257958	0.02421
S01_149973437	1	149973437	0.000376562	0.00111144	0.000654246	0.000376562	0.00042106
S02_77506277	2	77506277	0.000379906	0.00111919	0.000659705	0.000379906	0.00599
S09_215414738	9	215414738	0.000391535	0.00114589	0.000678566	0.000391535	0.00192
S09_125195650	9	125195650	0.000398234	0.00116104	0.000689309	0.000398234	0.00877
S01_171490749	1	171490749	0.000408653	0.00118463	0.000706076	0.000408653	0.00225
S09_85418277	9	85418277	0.000527688	0.00144649	0.000895543	0.000527688	0.00068994
S01_171490757	1	171490757	0.000581083	0.00156013	0.000979484	0.000581083	0.00296
S06_210664784	6	210664784	0.000638676	0.0016807	0.00106952	0.000638676	0.17938
S08_170536282	8	170536282	0.000708135	0.00182307	0.00117708	0.000708135	0.01387
S01_15137778	1	15137778	0.000720437	0.00184829	0.00119624	0.000720437	0.00445
S10_30078451	10	30078451	0.00075066	0.00190908	0.00124264	0.00075066	0.00659
S01_22164009	1	22164009	0.000758508	0.0019253	0.00125502	0.000758508	0.18153
S01_14546316	1	14546316	0.000788402	0.00198509	0.0013009	0.000788402	0.00616
S01_21378768	1	21378768	0.000841648	0.00209083	0.00138247	0.000841648	0.01902
S01_162046464	1	162046464	0.00084641	0.00209983	0.00138947	0.00084641	0.00023342
S01_162046469	1	162046469	0.00084641	0.00209983	0.00138947	0.00084641	0.00023342
S01_162046478	1	162046478	0.00084641	0.00209983	0.00138947	0.00084641	0.00013655
S01_162046488	1	162046488	0.00084641	0.00209983	0.00138947	0.00084641	0.00013655
S03_85982599	3	85982599	0.00085514	0.00211723	0.00140295	0.00085514	0.01001
S06_222448030	6	222448030	0.000862152	0.00213096	0.0014136	0.000862152	0.00675
S09_81160529	9	81160529	0.000872481	0.00215159	0.0014296	0.000872481	0.03343
S03_92506622	3	92506622	0.000953545	0.00230884	0.00155246	0.000953545	0.01633
S03_85982608	3	85982608	0.000976884	0.00235383	0.0015878	0.000976884	0.02024
S01_61131446	1	61131446	0.000984303	0.00236809	0.00159902	0.000984303	0.00308

## Sheet: MLMM
SNP1	CHR2	BP3	P_MLM4	P_FarmCPU5	P_BLINK6	P_MLMM6	P_MLM_TASSEL7
S04_159980635	4	159980635	2.98618e-06	3.28806e-05	7.28291e-06	2.98618e-06	1.4136e-05
S01_52552992	1	52552992	3.71332e-06	3.81603e-05	8.91891e-06	3.71332e-06	0.00837
S01_162046452	1	162046452	1.47622e-05	0.000100015	3.21844e-05	1.47622e-05	5.294e-05
S01_162046458	1	162046458	2.79029e-05	0.000157917	5.81789e-05	2.79029e-05	7.2253e-05
S09_64850003	9	64850003	3.78896e-05	0.000197232	7.73263e-05	3.78896e-05	0.00065708
S09_264412553	9	264412553	4.02741e-05	0.000206229	8.18454e-05	4.02741e-05	0.00104
S04_86517064	4	86517064	6.90542e-05	0.000306694	0.000135114	6.90542e-05	0.00116
S08_170536285	8	170536285	7.40795e-05	0.000323202	0.00014428	7.40795e-05	0.01438
S06_217842894	6	217842894	0.000104251	0.000417052	0.000198211	0.000104251	0.00126
S01_171490760	1	171490760	0.000153382	0.000558036	0.000283862	0.000153382	0.00307
S02_56531394	2	56531394	0.000172807	0.000610865	0.000317124	0.000172807	0.00216
S02_56531425	2	56531425	0.000172807	0.000610865	0.000317124	0.000172807	0.00281
S02_56531434	2	56531434	0.000180716	0.000632038	0.000330607	0.000180716	0.00281
S02_77506245	2	77506245	0.000207857	0.000703257	0.000376564	0.000207857	0.00269
S09_215414741	9	215414741	0.000210434	0.000709943	0.000380922	0.000210434	0.0014
S02_29053017	2	29053017	0.000217613	0.000728306	0.00039294	0.000217613	0.00265
S09_64849942	9	64849942	0.000257958	0.000829922	0.000460349	0.000257958	0.02421
S01_149973437	1	149973437	0.000376562	0.00111144	0.000654246	0.000376562	0.00042106
S02_77506277	2	77506277	0.000379906	0.00111919	0.000659705	0.000379906	0.00599
S09_215414738	9	215414738	0.000391535	0.00114589	0.000678566	0.000391535	0.00192
S09_125195650	9	125195650	0.000398234	0.00116104	0.000689309	0.000398234	0.00877
S01_171490749	1	171490749	0.000408653	0.00118463	0.000706076	0.000408653	0.00225
S09_85418277	9	85418277	0.000527688	0.00144649	0.000895543	0.000527688	0.00068994
S01_171490757	1	171490757	0.000581083	0.00156013	0.000979484	0.000581083	0.00296

## Sheet: MLM_TASSEL
SNP1	CHR2	BP3	P_MLM4	P_FarmCPU5	P_BLINK6	P_MLMM6	P_MLM_TASSEL7
S04_159980635	4	159980635	2.98618e-06	3.28806e-05	7.28291e-06	2.98618e-06	1.4136e-05
S01_162046452	1	162046452	1.47622e-05	0.000100015	3.21844e-05	1.47622e-05	5.294e-05
S01_162046458	1	162046458	2.79029e-05	0.000157917	5.81789e-05	2.79029e-05	7.2253e-05
S01_162046478	1	162046478	0.00084641	0.00209983	0.00138947	0.00084641	0.00013655
S01_162046488	1	162046488	0.00084641	0.00209983	0.00138947	0.00084641	0.00013655
S01_162046464	1	162046464	0.00084641	0.00209983	0.00138947	0.00084641	0.00023342
S01_162046469	1	162046469	0.00084641	0.00209983	0.00138947	0.00084641	0.00023342
S01_149973437	1	149973437	0.000376562	0.00111144	0.000654246	0.000376562	0.00042106
S09_64850003	9	64850003	3.78896e-05	0.000197232	7.73263e-05	3.78896e-05	0.00065708
S09_85418277	9	85418277	0.000527688	0.00144649	0.000895543	0.000527688	0.00068994
S05_110100766	5	110100766	0.00871587	0.0142114	0.0121513	0.00871587	0.0008376
S08_270007223	8	270007223	0.00423862	0.00776757	0.0062158	0.00423862	0.00099813
