# Supplementary material for: Association-Based Analysis of Verticillium Wilt Resistance in a Bi-Parental Hop (Humulus lupulus L.) Population for Marker Development in Breeding
Source: Plants (Basel). 2026 May 29;15(11):1667. doi: 10.3390/plants15111667 (PMC13259542; doi:10.3390/plants15111667)
Supplement: Supplementary file 1 [file plants-15-01667-s001.zip › Supplementary_file_S8.xlsx]

## Sheet: Supplement_8
Supplementary file S8: Data of Random Forest prediction for samples in 10 different testing sets for phase 2. Data includes sample, their actual DSI and their predicted DSI in particular data split (Split).
Sample	Actual_DSI	Predicted_DSI	Split
100	3	3	split_1
101	2	1	split_1
111	1	1	split_1
112	1	1	split_1
119	3	1	split_1
12	1	1	split_1
120	3	1	split_1
125	4	3	split_1
129	1	1	split_1
135	0	1	split_1
139	4	5	split_1
19	2	1	split_1
28	0	1	split_1
30	0	1	split_1
34	0	1	split_1
37	3	0	split_1
38	5	3	split_1
45	3	3	split_1
49	5	5	split_1
58	1	1	split_1
67	3	1	split_1
75	2	1	split_1
95	1	1	split_1
97	1	1	split_1
102	5	5	split_2
103	2	1	split_2
113	4	5	split_2
116	2	1	split_2
12	1	1	split_2
133	0	1	split_2
136	0	1	split_2
139	4	5	split_2
142	3	1	split_2
20	4	3	split_2
26	0	1	split_2
30	0	1	split_2
32	0	1	split_2
33	3	1	split_2
37	3	1	split_2
45	3	3	split_2
50	5	3	split_2
63	1	1	split_2
65	1	1	split_2
79	3	3	split_2
88	1	1	split_2
95	1	1	split_2
97	1	1	split_2
WyeTarget	0	1	split_2
110	0	1	split_3
12	1	1	split_3
121	2	3	split_3
122	5	3	split_3
138	0	1	split_3
14	2	1	split_3
140	3	1	split_3
16	1	1	split_3
20	4	3	split_3
24	0	1	split_3
31	1	1	split_3
40	3	1	split_3
41	1	0	split_3
42	0	1	split_3
43	5	5	split_3
44	1	1	split_3
51	1	3	split_3
67	3	4	split_3
70	1	1	split_3
75	2	1	split_3
79	3	3	split_3
88	1	1	split_3
9	0	1	split_3
95	1	1	split_3
100	3	3	split_4
103	2	1	split_4
108	4	1	split_4
115	1	1	split_4
124	0	1	split_4
126	3	5	split_4
128	4	3	split_4
136	0	1	split_4
18	1	1	split_4
25	3	1	split_4
28	0	1	split_4
29	0	1	split_4
2_1	5	5	split_4
30	0	1	split_4
31	1	1	split_4
32	0	1	split_4
42	0	1	split_4
43	5	3	split_4
44	1	1	split_4
59	0	1	split_4
70	1	1	split_4
73	4	2	split_4
79	3	3	split_4
94	1	1	split_4
102	5	5	split_5
113	4	3	split_5
114	3	1	split_5
116	2	1	split_5
130	0	0	split_5
15	1	1	split_5
17	1	1	split_5
22	1	1	split_5
23	0	1	split_5
31	1	1	split_5
36	1	1	split_5
37	3	0	split_5
41	1	1	split_5
45	3	3	split_5
47	0	1	split_5
52	4	4	split_5
53	2	3	split_5
57	5	3	split_5
65	1	1	split_5
68	3	1	split_5
71	3	5	split_5
9	0	1	split_5
92	2	1	split_5
96	1	1	split_5
103	2	1	split_6
106	1	1	split_6
107	2	1	split_6
119	3	1	split_6
121	2	1	split_6
137	0	1	split_6
139	4	5	split_6
15	1	1	split_6
17	1	1	split_6
20	4	3	split_6
22	1	2	split_6
27	1	1	split_6
28	0	1	split_6
34	0	1	split_6
45	3	3	split_6
47	0	1	split_6
59	0	1	split_6
60	1	1	split_6
61	2	1	split_6
63	1	1	split_6
64	1	1	split_6
74	5	3	split_6
77	1	1	split_6
84	1	0	split_6
113	4	3	split_7
114	3	1	split_7
117	1	1	split_7
121	2	3	split_7
122	5	3	split_7
127	4	4	split_7
128	4	3	split_7
131	1	0	split_7
141	5	3	split_7
17	1	1	split_7
24	0	1	split_7
28	0	1	split_7
42	0	1	split_7
45	3	3	split_7
50	5	3	split_7
54	1	1	split_7
64	1	1	split_7
68	3	1	split_7
72	2	1	split_7
77	1	1	split_7
80	3	3	split_7
88	1	1	split_7
92	2	1	split_7
97	1	1	split_7
100	3	3	split_8
102	5	5	split_8
108	4	2	split_8
125	4	3	split_8
127	4	3	split_8
131	1	0	split_8
136	0	1	split_8
140	3	1	split_8
142	3	1	split_8
22	1	1	split_8
24	0	1	split_8
31	1	1	split_8
34	0	1	split_8
52	4	3	split_8
53	2	1	split_8
55	5	3	split_8
56	5	3	split_8
63	1	1	split_8
64	1	1	split_8
77	1	1	split_8
84	1	0	split_8
9	0	1	split_8
93	2	1	split_8
95	1	1	split_8
100	3	1	split_9
103	2	1	split_9
106	1	0	split_9
107	2	1	split_9
113	4	1	split_9
12	1	1	split_9
128	4	3	split_9
142	3	1	split_9
18	1	1	split_9
20	4	3	split_9
22	1	1	split_9
24	0	1	split_9
25	3	1	split_9
26	0	1	split_9
2_1	5	5	split_9
31	1	1	split_9
33	3	1	split_9
64	1	1	split_9
65	1	1	split_9
70	1	1	split_9
88	1	0	split_9
90	4	3	split_9
93	2	1	split_9
98	3	1	split_9
108	4	3	split_10
109	1	1	split_10
110	0	1	split_10
115	1	1	split_10
118	2	1	split_10
120	3	1	split_10
122	5	3	split_10
133	0	1	split_10
141	5	3	split_10
23	0	1	split_10
26	0	1	split_10
29	0	1	split_10
36	1	1	split_10
39	4	3	split_10
54	1	1	split_10
56	5	3	split_10
57	5	3	split_10
61	2	1	split_10
68	3	1	split_10
70	1	1	split_10
88	1	1	split_10
93	2	1	split_10
94	1	1	split_10
97	1	1	split_10
