# Supplementary material for: Association-Based Analysis of Verticillium Wilt Resistance in a Bi-Parental Hop (Humulus lupulus L.) Population for Marker Development in Breeding
Source: Plants (Basel). 2026 May 29;15(11):1667. doi: 10.3390/plants15111667 (PMC13259542; doi:10.3390/plants15111667)
Supplement: Supplementary file 1 [file plants-15-01667-s001.zip › Supplementary_file_S9.xlsx]

## Sheet: Supplement_9
Supplementary file S9: Variable importance from the Random Forest model of phase 1 with SNP (Variable) and its mean importance (Importance).
Variable	Importance
S04_118125400	0.00128829
S04_118125402	0.00119709
S01_136627768	0.00104694
S08_234091595	0.000973915
S04_164615890	0.000943892
S05_235351209	0.000792969
S05_235351212	0.000781843
S09_146372419	0.000669709
S04_326738441	0.000658509
S09_285506087	0.000639303
S09_146372436	0.000625524
S04_164615891	0.000553652
S04_289840716	0.000527557
S06_129746463	0.000518535
S04_118125329	0.000506022
S05_183592337	0.000498201
S02_26755793	0.000496775
S04_187900524	0.000491018
S02_26755821	0.000483633
S04_167151172	0.000465954
S06_211451259	0.00046181
S09_203295057	0.000453703
S10_212785086	0.0004527
S09_285506050	0.000452339
S06_129746426	0.000442923
S10_212010288	0.000436715
S05_183592369	0.000417997
S09_146372442	0.000416717
S04_95567681	0.000414444
S04_289840715	0.000408602
S09_181935801	0.000387729
S06_228453647	0.000383682
S09_285506030	0.000383644
S10_212785096	0.000373687
S06_145080330	0.000368514
S07_54322908	0.000362246
S08_265956543	0.000360818
S06_96033537	0.000354558
S07_43556706	0.000350228
S02_211070773	0.000345301
S04_136922470	0.000342116
S06_209078977	0.000337261
S02_107223524	0.000335032
S02_115937847	0.000330145
S07_106540738	0.000326426
S10_212785093	0.00032499
S01_36591725	0.00032186
S10_237431566	0.000320359
S07_51640219	0.000318729
S08_8992542	0.000312956
S03_184697832	0.000312644
S01_173548852	0.000311036
S10_37945640	0.000310448
S01_62426728	0.000309238
S07_149791538	0.000306728
S06_134139389	0.00030268
S07_45766342	0.000297651
S05_235351189	0.000296801
S06_227657668	0.000294743
S10_166746989	0.000292175
S10_166746972	0.00029158
S04_113471509	0.000287197
S03_16327094	0.00028515
S04_95721452	0.000283208
S01_188712969	0.000282091
S04_118125379	0.000276411
S07_60092145	0.0002724
S09_70732170	0.000270144
S06_154729828	0.000269608
S01_113199853	0.0002681
S06_113027789	0.000267218
S03_45882492	0.000260587
S07_73003629	0.000254521
S08_104249746	0.000254018
S06_219180906	0.000250384
S07_106540731	0.000248809
S01_151974968	0.000245183
S07_117498592	0.000244044
S02_59057819	0.000240889
S02_191560563	0.000238509
S10_48233833	0.00023355
S04_280811102	0.000232857
S07_144721042	0.000230515
S07_117498606	0.000229027
S10_153638391	0.00022521
S02_88748227	0.000222034
S01_188712909	0.000220957
S04_167151184	0.000219102
S06_229991548	0.000218068
S02_3853515	0.000217124
S09_170850230	0.000211191
S07_40022919	0.000210275
S09_75435359	0.000208134
S02_115036086	0.000207823
S02_26755832	0.000202546
S09_169814397	0.000201717
S03_14529847	0.000201264
S06_222237804	0.000200925
S08_131769056	0.000197976
S10_212785153	0.000197607
S09_64691423	0.000194572
S08_63464254	0.000194415
S07_171737463	0.000189161
S04_189465122	0.000187429
S03_38884343	0.000186
S02_24584910	0.000185175
S02_155648064	0.000185136
S04_90171209	0.000184977
S03_266221254	0.000184091
S06_228453617	0.000180354
S07_106601497	0.000180033
S04_305626346	0.000176996
S02_22557349	0.000174594
S06_154784239	0.000174263
S10_84658309	0.000172431
S04_165902390	0.000171499
S06_62953151	0.000171173
S02_198371570	0.00016866
S09_143386165	0.000168436
S10_7789354	0.000166823
S04_197753768	0.000166337
S05_43508112	0.000163399
S04_153267494	0.000161524
S02_102208846	0.000161239
S06_44310800	0.000161189
S04_197753750	0.000160516
S07_184716984	0.000158461
S09_177368328	0.000158065
S10_230809195	0.000157736
S05_256156774	0.000157244
S07_124343751	0.000156785
S02_199219991	0.000154396
S01_26816137	0.000153368
S04_305626319	0.000151926
S05_256156792	0.000149689
S07_171737466	0.000149576
S06_188874298	0.000149556
S04_167151142	0.000149286
S10_166746995	0.000149259
S10_212785045	0.00014914
S04_319541642	0.000147737
S09_110078957	0.000145753
S08_176690760	0.000144013
S09_250752537	0.000143485
S02_25079885	0.000143205
S06_155800884	0.000141386
S08_133915888	0.000141068
S03_29317000	0.000140939
S02_157285890	0.000140168
S04_246603686	0.000139976
S09_75435335	0.000138815
S02_152957166	0.000138393
S08_271060364	0.000137834
S02_26755791	0.00013697
S01_175737403	0.000136652
S07_41401398	0.000136357
S01_76235814	0.000135955
S10_212785108	0.000134831
S06_120192589	0.000134335
S02_54188746	0.000130592
S02_211889380	0.00013054
S03_16327173	0.000129669
S06_228494943	0.000128923
S04_78088005	0.000128154
S10_166746985	0.000127703
S09_6761202	0.000127665
S10_50569244	0.000126924
S07_113500321	0.000126833
S08_261488345	0.000126558
S07_160357804	0.000126464
S01_175737418	0.000125566
S06_164105526	0.000125258
S07_145825255	0.000124658
S02_210274391	0.000124537
S04_90171212	0.00012376
S04_95567614	0.000123723
S06_24953543	0.00012151
S06_66761444	0.000121492
S01_175737456	0.000120476
S01_81596700	0.000120449
S03_86976205	0.000120063
S09_138464442	0.000119709
S07_74484256	0.000119267
S02_185369372	0.000118
S02_78788254	0.000117934
S01_175737433	0.00011787
S08_145735830	0.000116526
S01_175737423	0.000115385
S10_212010345	0.000114136
S02_20584519	0.000113652
S10_212785030	0.000111359
S06_134139382	0.000110567
S02_134848160	0.000108591
S10_212785138	0.000108427
S08_206132962	0.000108382
S02_211889370	0.000107668
S05_183592311	0.000107293
S02_29662040	0.000107102
S10_246705503	0.000106537
S01_90053176	0.000105809
S06_166131127	0.000105027
S08_274833631	0.00010346
S09_146280871	0.0001029
S03_126183829	0.000102427
S03_184697765	0.000101902
S09_14715893	0.000101644
S08_267998207	0.00010164
S02_51015043	0.000101586
S03_184697741	0.000101459
S07_99071328	0.000101386
S10_222481823	0.000101241
S10_212785044	0.000100511
S04_231691409	0.000100324
S06_233307124	0.000100128
S04_305626351	0.00010009
S02_18315912	0.000100026
S02_176531063	9.95e-05
S10_222481807	9.95e-05
S04_223155415	9.88e-05
S08_53047094	9.88e-05
S07_20661183	9.8e-05
S05_269272395	9.79e-05
S01_26816104	9.73e-05
S10_212785027	9.72e-05
S07_129723248	9.64e-05
S07_150016435	9.54e-05
S02_204167125	9.53e-05
S01_175737425	9.5e-05
S05_256156795	9.49e-05
S07_69774242	9.46e-05
S04_90171252	9.41e-05
S02_115937829	9.3e-05
S08_267998154	9.25e-05
S10_212010309	9.15e-05
S08_100963548	9.13e-05
S01_175737401	9.08e-05
S04_78701154	8.97e-05
S08_186099487	8.96e-05
S02_167095416	8.94e-05
S08_184870789	8.9e-05
S09_46122781	8.9e-05
S09_169667769	8.88e-05
S03_129789377	8.84e-05
S02_134848161	8.8e-05
S02_34116033	8.76e-05
S02_185544181	8.66e-05
S02_170904775	8.57e-05
S02_133946770	8.47e-05
S08_63464229	8.45e-05
S06_233402621	8.44e-05
S06_227657669	8.42e-05
S02_25079878	8.38e-05
S07_16078970	8.34e-05
S03_126183815	8.31e-05
S01_188712978	8.31e-05
S02_99552777	8.31e-05
S04_305626385	8.3e-05
S02_176531039	8.21e-05
S09_169351993	8.05e-05
S03_66701366	7.95e-05
S02_210274392	7.92e-05
S06_233307157	7.89e-05
S02_167095417	7.86e-05
S08_289973029	7.84e-05
S09_169667722	7.82e-05
S10_25718322	7.81e-05
S09_108548012	7.76e-05
S10_230809201	7.75e-05
S08_9034220	7.74e-05
S07_139877216	7.71e-05
S04_305626314	7.69e-05
S03_278030744	7.68e-05
S07_47281773	7.67e-05
S10_7789315	7.64e-05
S05_122539298	7.58e-05
S09_71891540	7.52e-05
S09_123855574	7.49e-05
S06_228494985	7.47e-05
S04_136922485	7.47e-05
S09_169667791	7.47e-05
S01_20181608	7.47e-05
S09_75435332	7.45e-05
S08_40820846	7.43e-05
S02_210928209	7.39e-05
S01_186228781	7.39e-05
S08_131612454	7.36e-05
S02_47929196	7.3e-05
S04_42454860	7.29e-05
S05_196646367	7.2e-05
S07_45766332	7.13e-05
S10_25718300	7.11e-05
S03_113152427	7.05e-05
S07_147322945	7.05e-05
S03_214160551	6.99e-05
S08_206132957	6.95e-05
S07_42028518	6.93e-05
S04_121146158	6.89e-05
S06_233402651	6.81e-05
S09_133711299	6.72e-05
S06_18189030	6.7e-05
S09_104038387	6.66e-05
S03_16327169	6.64e-05
S02_20584571	6.6e-05
S02_47001455	6.55e-05
S07_176466791	6.37e-05
S09_104038398	6.36e-05
S07_109555928	6.35e-05
S07_92943921	6.34e-05
S07_149791540	6.3e-05
S01_173548867	6.25e-05
S09_177368304	6.22e-05
S03_251230732	6.22e-05
S10_212785042	6.2e-05
S01_170688849	6.09e-05
S07_82310582	6.05e-05
S06_233307103	6.01e-05
S08_143095124	6e-05
S09_160633987	5.98e-05
S01_136627743	5.95e-05
S10_184388874	5.88e-05
S03_41723252	5.85e-05
S07_109921995	5.78e-05
S09_228849146	5.7e-05
S03_45882458	5.69e-05
S01_76235766	5.68e-05
S09_133711302	5.63e-05
S02_178051522	5.62e-05
S08_131612467	5.6e-05
S10_104334404	5.56e-05
S09_172757023	5.55e-05
S09_111757355	5.5e-05
S10_139841666	5.5e-05
S07_160357815	5.48e-05
S04_188278787	5.44e-05
S03_137786598	5.32e-05
S09_274702474	5.16e-05
S08_296558359	5.14e-05
S03_45118570	5.12e-05
S02_180448834	5.11e-05
S02_28136144	5.08e-05
S09_123855598	5.06e-05
S04_309551129	5.05e-05
S02_155648061	5.01e-05
S07_150578410	5e-05
S04_290894924	4.98e-05
S02_207034816	4.97e-05
S08_274833624	4.96e-05
S02_210274397	4.96e-05
S07_115721961	4.95e-05
S02_168331791	4.94e-05
S05_119870311	4.93e-05
S08_277277481	4.9e-05
S02_70447486	4.9e-05
S02_67996795	4.88e-05
S04_319541635	4.87e-05
S02_152957156	4.87e-05
S08_25254948	4.85e-05
S07_113500322	4.84e-05
S09_6761201	4.8e-05
S06_232310341	4.79e-05
S04_309551216	4.79e-05
S10_31685287	4.77e-05
S06_228453644	4.73e-05
S09_177368321	4.73e-05
S02_20903474	4.7e-05
S02_47001438	4.69e-05
S10_255497841	4.67e-05
S03_214160585	4.67e-05
S10_244792689	4.67e-05
S10_38284749	4.65e-05
S08_188934038	4.65e-05
S07_11364555	4.63e-05
S03_45882498	4.58e-05
S07_165499997	4.57e-05
S09_192319223	4.54e-05
S07_24427941	4.54e-05
S03_57169301	4.51e-05
S08_104249696	4.47e-05
S10_30670296	4.46e-05
S07_126034203	4.45e-05
S02_176531032	4.39e-05
S08_210586876	4.35e-05
S06_7195848	4.34e-05
S06_175074857	4.25e-05
S02_210144468	4.22e-05
S08_91701293	4.21e-05
S06_233307150	4.17e-05
S02_176531025	4.16e-05
S03_267336171	4.08e-05
S07_42865094	4.07e-05
S02_134848135	4.06e-05
S08_272401526	3.99e-05
S02_3853487	3.96e-05
S07_86177359	3.95e-05
S04_309551135	3.9e-05
S07_45766341	3.89e-05
S03_61309596	3.87e-05
S01_175737460	3.81e-05
S07_45766349	3.8e-05
S08_131612445	3.8e-05
S02_99552776	3.75e-05
S03_154261669	3.75e-05
S10_31685294	3.74e-05
S08_266193655	3.7e-05
S07_64567376	3.69e-05
S06_78559780	3.64e-05
S10_97700956	3.6e-05
S06_134139383	3.56e-05
S02_58885341	3.55e-05
S02_169130892	3.53e-05
S01_173548856	3.5e-05
S08_104249758	3.47e-05
S01_121357222	3.47e-05
S08_206132976	3.45e-05
S02_187445860	3.44e-05
S02_70447471	3.42e-05
S07_24428043	3.42e-05
S01_3789837	3.39e-05
S08_101641038	3.35e-05
S06_112085044	3.33e-05
S07_50754596	3.28e-05
S10_19838729	3.26e-05
S02_92712647	3.24e-05
S07_99071316	3.24e-05
S07_69303574	3.18e-05
S07_86177366	3.17e-05
S06_233221132	3.16e-05
S05_256343791	3.16e-05
S04_297654861	3.12e-05
S07_69774226	3.12e-05
S09_46122761	3.08e-05
S02_210144476	3.05e-05
S06_155800909	3.05e-05
S09_250752552	2.97e-05
S02_88726666	2.96e-05
S01_175737453	2.96e-05
S02_210274409	2.94e-05
S08_152109974	2.92e-05
S06_166131130	2.9e-05
S02_58022863	2.88e-05
S04_259557019	2.77e-05
S10_35876746	2.75e-05
S04_189465133	2.74e-05
S09_134271231	2.73e-05
S07_42865161	2.68e-05
S09_46122811	2.63e-05
S04_197753719	2.63e-05
S02_58022954	2.63e-05
S07_92943851	2.61e-05
S08_184870826	2.59e-05
S02_76591079	2.59e-05
S02_58022953	2.55e-05
S03_113928621	2.54e-05
S09_6761220	2.53e-05
S10_15373750	2.51e-05
S10_1074198	2.47e-05
S04_49244972	2.46e-05
S08_8992500	2.44e-05
S07_113500408	2.35e-05
S04_189465065	2.31e-05
S04_189465061	2.29e-05
S10_84658308	2.27e-05
S08_166813764	2.2e-05
S04_189855876	2.17e-05
S09_208437916	2.17e-05
S07_82310682	2.15e-05
S04_325680706	2.13e-05
S07_82558229	2.12e-05
S10_212010316	2.07e-05
S02_170904778	2.02e-05
S02_42064367	1.95e-05
S02_34116092	1.94e-05
S08_8992532	1.9e-05
S09_177368291	1.87e-05
S03_276574342	1.86e-05
S10_7789335	1.82e-05
S04_305626366	1.75e-05
S05_66305979	1.72e-05
S02_126725489	1.71e-05
S05_122539303	1.68e-05
S03_226737241	1.63e-05
S10_48233804	1.58e-05
S01_20181590	1.53e-05
S04_48272163	1.53e-05
S02_59620508	1.52e-05
S05_237867839	1.5e-05
S07_21854765	1.49e-05
S03_43922292	1.45e-05
S02_20584535	1.43e-05
S01_51200130	1.39e-05
S07_118092436	1.38e-05
S01_121357231	1.36e-05
S09_208437922	1.36e-05
S02_3853522	1.36e-05
S05_264669517	1.32e-05
S07_125876686	1.3e-05
S06_139181436	1.29e-05
S02_58022933	1.24e-05
S02_191560559	1.23e-05
S10_7789363	1.18e-05
S02_102683958	1.17e-05
S10_74808921	1.11e-05
S02_148772035	1.1e-05
S02_187445807	1.09e-05
S01_139145466	1.07e-05
S01_119427654	1.02e-05
S02_111611402	1.01e-05
S09_137006999	9.91e-06
S04_165902379	9.56e-06
S09_189792363	9.43e-06
S10_15592723	9.11e-06
S02_210274420	9.1e-06
S04_201818447	8.8e-06
S02_133631917	8.8e-06
S04_189855856	8.52e-06
S04_165902412	8.51e-06
S10_35218085	8.38e-06
S07_78476861	8.26e-06
S02_210928114	8.15e-06
S03_263176332	7.97e-06
S03_184697789	7.45e-06
S01_20774084	7.35e-06
S04_323675017	7.08e-06
S04_223919267	5.43e-06
S07_36526951	5.37e-06
S01_70567082	5.27e-06
S01_121357225	5.07e-06
S07_119967924	4.61e-06
S02_47001445	4.58e-06
S04_281961226	4.45e-06
S03_195066177	4.26e-06
S07_39978110	4.21e-06
S02_38181183	3.76e-06
S03_14801764	2.99e-06
S10_175859097	2.89e-06
S04_95567664	2.61e-06
S09_265191161	2.24e-06
S09_138238343	2.17e-06
S03_59269518	1.95e-06
S03_126183789	1.55e-06
S04_189855870	1.41e-06
S09_58194852	1.31e-06
S02_47001426	1.07e-06
S08_274833641	9.88e-07
S10_244792682	9.1e-07
S10_31333872	8.97e-07
S07_84750333	8.9e-07
S07_92712631	8.82e-07
S03_43922304	7.93e-07
S02_102208860	7.62e-07
S07_115435427	5.51e-07
S09_110266325	3.08e-07
S03_270853626	4.19e-08
S02_127544940	0
S06_100047132	-2.05e-07
S08_207526252	-5.03e-07
S01_172019107	-5.49e-07
S07_106540748	-1.12e-06
S04_252639773	-1.2e-06
S03_44860644	-1.44e-06
S07_10930854	-1.45e-06
S07_142143621	-2.22e-06
S10_97700970	-2.28e-06
S07_42028510	-2.51e-06
S02_83103100	-2.66e-06
S07_57530065	-2.96e-06
S06_233402603	-3.15e-06
S02_47001400	-3.18e-06
S01_547558	-3.34e-06
S04_136922483	-3.37e-06
S07_149791501	-3.67e-06
S08_3962470	-3.7e-06
S04_49244985	-3.85e-06
S02_210928211	-3.99e-06
S03_144382609	-4e-06
S07_85971658	-4.25e-06
S07_171737472	-4.94e-06
S10_30670327	-5.11e-06
S07_152370487	-5.16e-06
S06_233402654	-5.75e-06
S01_89221572	-5.92e-06
S06_90344601	-5.96e-06
S04_309551173	-6.03e-06
S03_57169223	-6.49e-06
S03_44860655	-6.63e-06
S02_126725478	-6.97e-06
S06_113027764	-7.11e-06
S01_76235824	-7.51e-06
S10_175813707	-7.63e-06
S06_20104924	-7.71e-06
S07_99071361	-8.47e-06
S04_189855883	-8.67e-06
S09_6761255	-9.1e-06
S03_29317011	-9.37e-06
S04_189465045	-1e-05
S09_215516375	-1.01e-05
S04_231691420	-1.01e-05
S04_9835437	-1.05e-05
S04_189465088	-1.07e-05
S04_189855861	-1.07e-05
S10_97700968	-1.09e-05
S03_120218131	-1.09e-05
S02_180448839	-1.14e-05
S06_134139367	-1.14e-05
S07_150311034	-1.18e-05
S08_184870856	-1.2e-05
S04_204212683	-1.27e-05
S09_104038410	-1.43e-05
S02_70447523	-1.44e-05
S01_197197590	-1.44e-05
S06_200235073	-1.46e-05
S06_109812273	-1.47e-05
S10_41196897	-1.48e-05
S07_134215981	-1.5e-05
S02_34116086	-1.51e-05
S02_204167144	-1.52e-05
S05_150044957	-1.59e-05
S10_246705491	-1.61e-05
S03_242432117	-1.62e-05
S09_157404647	-1.64e-05
S04_309551164	-1.65e-05
S04_165902393	-1.65e-05
S09_265191171	-1.67e-05
S06_228309499	-1.7e-05
S04_259556987	-1.73e-05
S07_147322927	-1.75e-05
S04_251903064	-1.76e-05
S03_242432161	-1.81e-05
S02_204167102	-1.86e-05
S09_104038338	-1.87e-05
S07_144200823	-1.89e-05
S08_246940499	-1.92e-05
S07_20900126	-1.92e-05
S01_126240033	-1.93e-05
S05_256156820	-1.94e-05
S06_233221103	-1.96e-05
S03_275016124	-1.99e-05
S01_75351603	-2.04e-05
S05_183592319	-2.05e-05
S01_26816101	-2.1e-05
S07_73424789	-2.11e-05
S05_237867843	-2.15e-05
S03_248854641	-2.15e-05
S03_59269511	-2.17e-05
S10_244792737	-2.19e-05
S09_208437891	-2.24e-05
S03_62005737	-2.24e-05
S08_266193670	-2.26e-05
S10_212785134	-2.28e-05
S02_196163034	-2.31e-05
S04_82044597	-2.32e-05
S08_267998169	-2.35e-05
S02_119172231	-2.37e-05
S04_320699106	-2.38e-05
S07_152370499	-2.4e-05
S03_212114330	-2.43e-05
S01_175737438	-2.52e-05
S03_137786600	-2.52e-05
S01_136196233	-2.52e-05
S03_59426469	-2.57e-05
S10_36266234	-2.6e-05
S02_170865893	-2.65e-05
S04_9835407	-2.67e-05
S02_47001428	-2.68e-05
S10_12832382	-2.68e-05
S04_40765751	-2.69e-05
S03_254273282	-2.72e-05
S02_210928148	-2.74e-05
S07_49381538	-2.76e-05
S02_69659235	-2.78e-05
S02_102208853	-2.78e-05
S08_24320885	-2.82e-05
S02_58964829	-2.82e-05
S10_97700982	-2.83e-05
S04_189465136	-2.83e-05
S04_197753709	-2.83e-05
S03_232150503	-2.85e-05
S06_193365790	-2.89e-05
S09_306109968	-2.91e-05
S06_148727908	-2.93e-05
S03_86976158	-2.93e-05
S02_196381785	-3.03e-05
S09_265191155	-3.15e-05
S01_122582115	-3.17e-05
S03_260541911	-3.17e-05
S07_23251614	-3.23e-05
S07_86177393	-3.24e-05
S02_54864743	-3.26e-05
S05_255919035	-3.29e-05
S04_100276629	-3.31e-05
S07_73424824	-3.32e-05
S10_241899606	-3.42e-05
S08_9034217	-3.46e-05
S06_109812246	-3.48e-05
S10_104334411	-3.56e-05
S10_36266276	-3.59e-05
S04_189465104	-3.62e-05
S02_146737963	-3.65e-05
S10_211874353	-3.72e-05
S02_169130890	-3.77e-05
S07_137177148	-3.78e-05
S08_188934044	-3.79e-05
S01_197197591	-3.79e-05
S03_129789379	-3.79e-05
S03_16327170	-3.82e-05
S04_290894977	-3.83e-05
S02_126725475	-3.83e-05
S07_42865166	-3.86e-05
S06_230933885	-3.87e-05
S10_25718282	-3.87e-05
S08_288004616	-3.87e-05
S03_14801724	-3.9e-05
S06_176452083	-3.9e-05
S02_126725482	-3.91e-05
S02_187445749	-3.97e-05
S10_269168708	-4.01e-05
S02_210928147	-4.06e-05
S02_211889306	-4.1e-05
S07_11364438	-4.12e-05
S01_26816121	-4.15e-05
S10_36266238	-4.18e-05
S10_36266268	-4.33e-05
S04_246603653	-4.39e-05
S04_9835423	-4.43e-05
S09_6761250	-4.5e-05
S01_121357257	-4.59e-05
S07_20661176	-4.62e-05
S08_289973012	-4.63e-05
S07_139368103	-4.71e-05
S06_204004305	-4.82e-05
S07_149791567	-4.86e-05
S08_131769057	-4.95e-05
S04_189465063	-4.96e-05
S03_278030731	-4.99e-05
S01_170688863	-5.1e-05
S06_90402048	-5.12e-05
S10_97700942	-5.12e-05
S10_246705518	-5.13e-05
S02_42064361	-5.15e-05
S08_266193643	-5.17e-05
S02_47001436	-5.2e-05
S02_70447524	-5.26e-05
S08_271571155	-5.29e-05
S04_78088002	-5.35e-05
S10_203380136	-5.35e-05
S02_88726670	-5.36e-05
S09_233889974	-5.36e-05
S02_59620514	-5.37e-05
S04_189465085	-5.39e-05
S07_80128157	-5.4e-05
S07_166654444	-5.4e-05
S04_204212682	-5.41e-05
S08_272401481	-5.43e-05
S03_100373251	-5.44e-05
S01_175737371	-5.46e-05
S08_184870835	-5.52e-05
S02_192330568	-5.55e-05
S09_265191143	-5.6e-05
S02_169130897	-5.61e-05
S09_104038428	-5.61e-05
S07_64466882	-5.61e-05
S10_177695778	-5.66e-05
S02_21443090	-5.68e-05
S09_146465103	-5.7e-05
S01_121357269	-5.72e-05
S04_197753742	-5.75e-05
S01_119427653	-5.76e-05
S02_58179708	-5.77e-05
S07_42865104	-5.78e-05
S02_47001453	-5.78e-05
S01_96754779	-5.8e-05
S02_154674477	-5.86e-05
S10_31685260	-5.86e-05
S01_76235812	-5.96e-05
S08_266193663	-5.99e-05
S07_64006967	-6.01e-05
S10_153638448	-6.02e-05
S04_48272123	-6.02e-05
S02_152957159	-6.02e-05
S04_238742063	-6.1e-05
S09_41945470	-6.11e-05
S07_142143631	-6.18e-05
S02_175836134	-6.21e-05
S10_184388879	-6.22e-05
S03_278030786	-6.24e-05
S10_153638399	-6.24e-05
S01_156856964	-6.26e-05
S09_247581184	-6.29e-05
S10_230809218	-6.29e-05
S07_95874315	-6.29e-05
S09_160633910	-6.3e-05
S04_197753773	-6.34e-05
S04_91490127	-6.34e-05
S02_115937835	-6.37e-05
S04_165902426	-6.38e-05
S10_181418846	-6.41e-05
S01_76235805	-6.47e-05
S07_6830298	-6.48e-05
S08_274833620	-6.5e-05
S09_233890036	-6.54e-05
S09_104038397	-6.6e-05
S08_190944793	-6.63e-05
S07_106601569	-6.63e-05
S09_160633949	-6.64e-05
S02_58179728	-6.67e-05
S02_47001456	-6.69e-05
S07_109921987	-6.7e-05
S09_274568583	-6.71e-05
S08_32104300	-6.74e-05
S10_269168697	-6.83e-05
S08_132509781	-6.9e-05
S03_130002976	-6.97e-05
S04_197753740	-7e-05
S09_74522141	-7.05e-05
S07_96428020	-7.06e-05
S06_7195825	-7.12e-05
S01_170360523	-7.15e-05
S01_94254051	-7.16e-05
S07_32218569	-7.2e-05
S02_211889314	-7.2e-05
S07_165499966	-7.23e-05
S02_59620513	-7.23e-05
S02_123627163	-7.27e-05
S05_983026	-7.28e-05
S04_155819286	-7.31e-05
S04_164615857	-7.33e-05
S04_189855835	-7.35e-05
S04_204212694	-7.36e-05
S04_95567638	-7.36e-05
S07_95679574	-7.36e-05
S06_233519859	-7.36e-05
S06_204004486	-7.42e-05
S09_208437905	-7.56e-05
S02_176531038	-7.58e-05
S02_166167785	-7.6e-05
S04_189465106	-7.62e-05
S10_48233842	-7.65e-05
S06_176452103	-7.67e-05
S04_309551127	-7.68e-05
S02_210928194	-7.71e-05
S01_118331851	-7.74e-05
S01_170688858	-7.74e-05
S02_121066802	-7.8e-05
S08_40054344	-7.81e-05
S02_192330578	-7.84e-05
S02_3853497	-7.9e-05
S06_233438169	-7.97e-05
S02_61877106	-7.97e-05
S05_238557693	-8.05e-05
S03_263176330	-8.25e-05
S09_74433149	-8.25e-05
S08_267998174	-8.32e-05
S07_73424780	-8.36e-05
S02_177969550	-8.37e-05
S04_103670154	-8.47e-05
S10_19838681	-8.52e-05
S10_184388962	-8.64e-05
S04_95567610	-8.69e-05
S02_210928139	-8.69e-05
S05_156048502	-8.7e-05
S03_260541905	-8.7e-05
S08_63464276	-8.71e-05
S08_170143490	-8.78e-05
S09_125536946	-8.89e-05
S02_20524596	-8.9e-05
S02_70447526	-8.93e-05
S07_96428010	-8.99e-05
S02_211889375	-9.09e-05
S04_318988563	-9.09e-05
S10_246705487	-9.09e-05
S03_86976166	-9.12e-05
S10_203380096	-9.13e-05
S04_305626336	-9.14e-05
S07_72147603	-9.16e-05
S10_19838687	-9.17e-05
S01_165207181	-9.22e-05
S07_92316712	-9.25e-05
S07_64006965	-9.32e-05
S04_309551172	-9.33e-05
S07_142143630	-9.34e-05
S08_180673167	-9.35e-05
S03_278030770	-9.39e-05
S02_70447562	-9.41e-05
S03_148755602	-9.44e-05
S09_319212420	-9.51e-05
S07_142143689	-9.54e-05
S01_170360669	-9.57e-05
S06_20104995	-9.6e-05
S08_267998168	-9.65e-05
S07_106601564	-9.7e-05
S10_31685303	-9.7e-05
S04_189465096	-9.71e-05
S08_17339241	-9.85e-05
S09_208437856	-9.98e-05
S10_63724873	-9.99e-05
S10_7789351	-0.000100895
S08_50752324	-0.000101306
S02_210144479	-0.000101307
S09_104038420	-0.00010236
S09_208437943	-0.000104463
S03_9820437	-0.000105134
S08_24223719	-0.00010517
S06_228453605	-0.000105607
S01_179804820	-0.000105723
S02_130229289	-0.000106677
S04_62251528	-0.000107331
S01_162857174	-0.000107506
S04_48272151	-0.00010797
S04_189465119	-0.000109133
S03_130152392	-0.000110823
S10_269168712	-0.00011158
S07_58180196	-0.000112669
S07_45766296	-0.000112901
S07_93397199	-0.000112903
S10_246705525	-0.000114929
S07_32218616	-0.000115117
S02_176531068	-0.00011545
S10_30670364	-0.000115898
S07_42865123	-0.000116456
S08_206132955	-0.000116753
S04_116354233	-0.000117033
S05_122539308	-0.000119341
S03_35074660	-0.000119591
S07_180703348	-0.000119956
S08_33730405	-0.000120312
S07_129564406	-0.000120354
S07_45766284	-0.000120487
S02_123511501	-0.000121334
S08_9034225	-0.000122917
S01_170688839	-0.000123386
S07_86177368	-0.000123578
S01_113199847	-0.0001236
S01_175737407	-0.00012454
S07_92943850	-0.000125274
S04_318988536	-0.000125837
S03_144382599	-0.000125902
S10_212010324	-0.00012643
S07_39978066	-0.000126806
S01_7877523	-0.000127281
S10_35876735	-0.00012822
S06_7195852	-0.000129228
S02_170904782	-0.000129481
S09_62040498	-0.000130308
S02_187445866	-0.000130923
S02_47765904	-0.000131533
S02_70447554	-0.000132752
S02_42064401	-0.000133485
S07_147322964	-0.000135841
S02_47929266	-0.000136335
S10_175787868	-0.000136835
S02_47001415	-0.000137048
S07_39978178	-0.000137479
S04_167151176	-0.0001375
S09_138238363	-0.00013842
S10_200531901	-0.000139327
S09_74343834	-0.000140497
S10_175813684	-0.000141639
S02_121711645	-0.000142657
S03_126183817	-0.000143629
S10_19838676	-0.000143787
S04_110240435	-0.000145215
S03_130152399	-0.000145711
S01_170360598	-0.000146515
S10_184388917	-0.000148566
S09_116187548	-0.000150157
S04_189465137	-0.000150634
S02_3853458	-0.000151319
S09_208437860	-0.000151712
S10_246705479	-0.000152094
S04_243218961	-0.000152184
S02_91940012	-0.000152943
S08_145735815	-0.000154882
S09_177368279	-0.000155895
S09_248398073	-0.000157192
S09_71891593	-0.000158958
S01_118331845	-0.000159169
S06_62953171	-0.000159641
S03_38884361	-0.000161918
S04_189465123	-0.000161981
S03_214160601	-0.000165424
S10_31685284	-0.000168114
S08_131813105	-0.000173683
S06_105343841	-0.000175779
S04_82044591	-0.000178621
S09_104038336	-0.00017943
S06_8052580	-0.00018042
S02_204167138	-0.000182292
S10_7789319	-0.000182643
S05_196046653	-0.000184655
S09_177368265	-0.000185407
S08_121011138	-0.000187989
S08_271571209	-0.000188115
S09_208437848	-0.000190832
S02_170904823	-0.000193735
S08_131612411	-0.000196412
S10_253764104	-0.000199477
S07_69774238	-0.000206792
S09_6761289	-0.000206927
S10_31685266	-0.000207033
S09_64691438	-0.000338877
